# Supplementary material for: Transcriptomic Analyses Reveal Long Non-Coding RNA in Peripheral Blood Mononuclear Cells as a Novel Biomarker for Diagnosis and Prognosis of Hepatocellular Carcinoma
Source: Int J Mol Sci. 2022 Jul 17;23(14):7882. doi: 10.3390/ijms23147882 (PMC9324406; doi:10.3390/ijms23147882)
Supplement: Supplementary file 1 [file ijms-23-07882-s001.zip › Table_supplement.xlsx]

## Sheet: S1
Table S1 Baseline characteristics of HBV-HCC cases for RNA-sequencing
Sample ID	Group	Age	Gender	BCLC Stage
LM1	HCC	69	Male	B
LM2	HCC	70	Male	B
LM3	HCC	64	Male	A
LM4	HCC	61	Female	B
LM5	HCC	62	Male	A
LM6	HCC	67	Female	B
LM7	HCC	57	Male	A
LM8	HCC	65	Male	A
NO1	Healthy	25	Male	-
NO2	Healthy	34	Male	-
NO3	Healthy	30	Female	-
NO4	Healthy	28	Female	-

## Sheet: S2
Table S2 Summary of intersect differential expression lncRNA (DElncRNA)
DElncRNAs (number of lncRNA)
PBMCs		Co-culture		Intersect lncRNA
Up (298)	Down (159)	Up (114)	Down (69)	Up (3)	Down (1)
ENST00000548149.1	ENST00000625054.1	ENST00000619449.2	ENST00000532191.2	ENST00000409569.2	ENST00000530510.1
ENST00000663248.1	ENST00000620106.1	ENST00000585471.1	ENST00000623509.1	ENST00000511921.2
ENST00000669865.1	ENST00000668832.1	ENST00000511703.6	ENST00000591325.1	ENST00000564014.1
ENST00000442823.2	ENST00000639185.1	ENST00000616926.1	ENST00000605892.2
ENST00000656963.1	ENST00000499966.1	ENST00000448892.2	ENST00000620617.1
ENST00000661204.1	ENST00000607056.1	ENST00000602461.1	ENST00000471244.1
ENST00000441442.1	ENST00000665716.1	ENST00000593896.1	ENST00000655714.1
ENST00000655621.1	ENST00000602517.1	ENST00000671306.1	ENST00000654896.1
ENST00000329015.2	ENST00000527288.1	ENST00000565297.2	ENST00000624025.1
ENST00000657291.1	ENST00000660194.1	ENST00000578968.5	ENST00000565695.2
ENST00000602426.1	ENST00000498989.2	ENST00000543611.1	ENST00000650944.1
ENST00000623657.1	ENST00000588480.1	ENST00000653436.1	ENST00000660956.1
ENST00000656833.1	ENST00000664457.1	ENST00000500447.1	ENST00000610272.1
ENST00000563328.4	ENST00000641729.1	ENST00000648773.1	ENST00000624349.1
ENST00000656268.1	ENST00000417843.2	ENST00000643135.1	ENST00000659934.1
ENST00000653280.1	ENST00000435306.1	ENST00000426282.6	ENST00000358073.2
ENST00000518860.1	ENST00000624952.1	ENST00000670323.1	ENST00000420498.1
ENST00000616926.1	ENST00000625108.1	ENST00000477288.5	ENST00000609937.1
ENST00000659695.1	ENST00000520820.2	ENST00000607181.1	ENST00000567968.2
ENST00000656846.1	ENST00000565823.1	ENST00000442114.6	ENST00000610128.2
ENST00000399247.6	ENST00000571340.1	ENST00000631076.2	ENST00000652378.1
ENST00000578897.1	ENST00000449346.1	ENST00000605833.1	ENST00000600534.1
ENST00000478845.2	ENST00000606067.1	ENST00000608142.1	ENST00000666883.1
ENST00000423380.2	ENST00000435597.1	ENST00000434296.2	ENST00000666075.1
ENST00000613749.5	ENST00000623156.1	ENST00000670887.1	ENST00000657071.1
ENST00000663846.1	ENST00000615012.1	ENST00000564014.1	ENST00000659838.1
ENST00000448494.1	ENST00000599109.5	ENST00000588480.1	ENST00000600805.2
ENST00000658132.1	ENST00000594472.1	ENST00000626977.1	ENST00000565862.1
ENST00000620933.1	ENST00000610008.1	ENST00000608917.2	ENST00000563592.5
ENST00000663329.1	ENST00000588040.1	ENST00000430904.1	ENST00000553758.1
ENST00000653436.1	ENST00000599382.2	ENST00000655031.1	ENST00000576365.1
ENST00000431144.1	ENST00000362077.4	ENST00000667980.1	ENST00000418474.1
ENST00000588550.1	ENST00000624849.1	ENST00000654187.1	ENST00000429952.5
ENST00000665813.1	ENST00000665497.1	ENST00000652651.1	ENST00000670611.1
ENST00000668505.1	ENST00000456099.1	ENST00000649589.1	ENST00000667675.1
ENST00000591014.1	ENST00000626627.1	ENST00000618125.1	ENST00000670651.1
ENST00000675635.1	ENST00000590780.5	ENST00000624919.1	ENST00000623414.1
ENST00000666495.2	ENST00000379053.4	ENST00000659862.1	ENST00000664986.1
ENST00000414876.5	ENST00000335648.3	ENST00000623001.4	ENST00000586051.1
ENST00000620124.1	ENST00000648868.1	ENST00000657536.1	ENST00000563328.4
ENST00000590963.1	ENST00000666760.1	ENST00000664449.1	ENST00000378417.1
ENST00000541416.6	ENST00000454869.2	ENST00000533009.1	ENST00000613190.1
ENST00000548552.2	ENST00000657048.1	ENST00000589740.1	ENST00000627173.1
ENST00000538654.6	ENST00000570309.1	ENST00000432988.1	ENST00000623921.1
ENST00000535689.6	ENST00000625199.1	ENST00000499110.1	ENST00000382387.4
ENST00000457976.1	ENST00000515455.2	ENST00000565521.1	ENST00000562866.1
ENST00000620459.1	ENST00000587434.1	ENST00000606393.1	ENST00000653122.1
ENST00000666457.1	ENST00000435033.1	ENST00000662723.1	ENST00000607453.1
ENST00000608794.1	ENST00000481898.5	ENST00000450473.1	ENST00000585366.1
ENST00000663418.1	ENST00000543167.5	ENST00000569809.2	ENST00000659899.1
ENST00000655314.1	ENST00000573168.1	ENST00000552905.6	ENST00000541092.1
ENST00000660730.1	ENST00000596330.1	ENST00000409569.2	ENST00000561275.5
ENST00000666010.1	ENST00000575985.1	ENST00000609281.1	ENST00000567598.1
ENST00000563105.1	ENST00000586051.1	ENST00000511921.2	ENST00000620523.1
ENST00000418050.1	ENST00000554822.6	ENST00000594056.1	ENST00000445523.1
ENST00000592404.6	ENST00000670058.1	ENST00000622889.1	ENST00000440079.1
ENST00000616754.1	ENST00000655231.1	ENST00000613780.4	ENST00000666926.1
ENST00000524619.1	ENST00000623522.1	ENST00000669992.1	ENST00000654969.1
ENST00000608609.1	ENST00000608275.1	ENST00000676386.1	ENST00000415647.1
ENST00000408887.3	ENST00000426725.1	ENST00000613639.1	ENST00000569279.1
ENST00000624190.1	ENST00000613361.1	ENST00000551432.5	ENST00000493248.5
ENST00000669799.1	ENST00000526036.1	ENST00000623774.1	ENST00000503611.5
ENST00000648074.1	ENST00000500989.2	ENST00000331944.10	ENST00000666130.1
ENST00000577700.5	ENST00000659534.1	ENST00000650129.1	ENST00000618127.1
ENST00000568144.1	ENST00000609975.1	ENST00000378953.8	ENST00000399543.1
ENST00000577123.5	ENST00000565617.1	ENST00000601116.5	ENST00000650910.1
ENST00000606596.1	ENST00000649556.1	ENST00000425779.1	ENST00000530510.1
ENST00000424235.1	ENST00000561559.1	ENST00000562983.1	ENST00000670451.1
ENST00000663110.1	ENST00000513899.1	ENST00000659026.1	ENST00000628135.3
ENST00000448136.5	ENST00000651165.1	ENST00000579187.1
ENST00000587743.1	ENST00000400362.3	ENST00000589888.5
ENST00000454482.2	ENST00000659727.1	ENST00000332935.6
ENST00000622369.1	ENST00000526045.1	ENST00000670410.1
ENST00000603472.1	ENST00000608319.1	ENST00000413987.1
ENST00000591360.1	ENST00000413911.1	ENST00000559553.1
ENST00000660403.1	ENST00000660638.1	ENST00000655903.1
ENST00000499098.1	ENST00000661767.1	ENST00000670940.1
ENST00000660608.1	ENST00000667367.1	ENST00000449648.1
ENST00000659365.1	ENST00000656724.1	ENST00000623022.1
ENST00000665868.1	ENST00000602596.1	ENST00000609910.1
ENST00000663991.1	ENST00000449958.1	ENST00000467458.2
ENST00000417346.1	ENST00000622359.1	ENST00000412224.6
ENST00000621900.1	ENST00000530510.1	ENST00000658742.1
ENST00000616774.1	ENST00000506314.1	ENST00000623356.1
ENST00000583262.1	ENST00000576086.1	ENST00000548595.1
ENST00000663031.1	ENST00000587312.1	ENST00000668482.1
ENST00000664214.1	ENST00000547824.1	ENST00000589379.1
ENST00000635954.1	ENST00000673634.1	ENST00000585445.1
ENST00000456953.6	ENST00000621046.2	ENST00000501937.2
ENST00000565861.1	ENST00000457996.1	ENST00000413077.1
ENST00000541404.1	ENST00000623796.1	ENST00000628090.1
ENST00000657194.1	ENST00000667668.1	ENST00000658333.1
ENST00000565797.2	ENST00000456177.5	ENST00000550468.2
ENST00000563722.1	ENST00000613291.1	ENST00000582718.1
ENST00000659484.1	ENST00000429530.1	ENST00000473204.5
ENST00000658749.1	ENST00000660093.1	ENST00000655550.1
ENST00000556763.1	ENST00000608537.2	ENST00000602889.1
ENST00000518481.1	ENST00000499452.2	ENST00000422207.5
ENST00000557792.2	ENST00000663168.1	ENST00000424245.3
ENST00000532886.2	ENST00000555578.1	ENST00000610146.1
ENST00000668309.1	ENST00000455981.1	ENST00000605386.1
ENST00000654880.1	ENST00000664103.1	ENST00000383331.4
ENST00000667693.1	ENST00000525260.5	ENST00000366365.3
ENST00000607315.1	ENST00000622487.1	ENST00000623860.3
ENST00000667980.1	ENST00000602304.1	ENST00000659257.1
ENST00000669217.1	ENST00000554614.2	ENST00000652061.1
ENST00000653168.1	ENST00000480811.6	ENST00000606713.1
ENST00000623970.1	ENST00000468377.1	ENST00000647202.1
ENST00000607836.1	ENST00000607074.1	ENST00000607333.1
ENST00000433530.6	ENST00000589932.1	ENST00000648905.1
ENST00000427111.4	ENST00000556050.1	ENST00000661223.1
ENST00000560714.1	ENST00000669005.1	ENST00000570025.1
ENST00000431019.1	ENST00000611513.1	ENST00000610119.1
ENST00000652461.1	ENST00000658938.1	ENST00000670978.1
ENST00000624124.1	ENST00000649802.1
ENST00000663073.1	ENST00000665286.1
ENST00000655460.1	ENST00000453806.1
ENST00000555853.1	ENST00000508752.1
ENST00000610057.1	ENST00000636894.1
ENST00000602975.1	ENST00000609953.1
ENST00000437374.6	ENST00000457725.1
ENST00000428029.6	ENST00000422519.2
ENST00000664449.1	ENST00000548687.5
ENST00000636308.1	ENST00000623278.1
ENST00000647995.1	ENST00000659936.1
ENST00000614747.1	ENST00000317652.1
ENST00000657215.1	ENST00000565433.1
ENST00000656536.1	ENST00000563101.1
ENST00000668575.1	ENST00000592982.2
ENST00000502188.1	ENST00000604491.1
ENST00000579383.5	ENST00000655952.1
ENST00000427306.2	ENST00000573167.2
ENST00000565382.1	ENST00000671485.1
ENST00000660960.1	ENST00000656196.1
ENST00000561761.2	ENST00000451762.4
ENST00000658372.1	ENST00000439325.1
ENST00000664814.1	ENST00000400385.2
ENST00000501648.2	ENST00000428289.1
ENST00000659878.1	ENST00000623877.1
ENST00000619314.1	ENST00000468646.6
ENST00000518818.1	ENST00000557072.1
ENST00000568976.2	ENST00000654382.1
ENST00000618589.1	ENST00000645861.1
ENST00000428777.1	ENST00000661604.1
ENST00000606802.1	ENST00000509332.6
ENST00000613406.1	ENST00000651840.2
ENST00000609900.1	ENST00000667501.1
ENST00000665831.1	ENST00000642829.1
ENST00000623435.1	ENST00000624917.1
ENST00000665650.1	ENST00000657491.1
ENST00000655272.1	ENST00000605794.5
ENST00000657928.1	ENST00000670937.1
ENST00000664197.1	ENST00000656227.1
ENST00000429962.1	ENST00000654870.1
ENST00000584727.1	ENST00000655933.1
ENST00000652719.1	ENST00000643135.1
ENST00000604965.1	ENST00000670623.1
ENST00000652874.1	ENST00000666981.1
ENST00000617415.1
ENST00000412085.1
ENST00000567997.1
ENST00000623591.1
ENST00000426549.1
ENST00000624349.1
ENST00000623210.1
ENST00000429841.1
ENST00000615535.1
ENST00000602429.1
ENST00000595909.2
ENST00000659549.1
ENST00000662430.1
ENST00000564152.1
ENST00000665270.1
ENST00000621847.1
ENST00000658263.1
ENST00000456775.1
ENST00000566170.1
ENST00000605249.1
ENST00000620372.1
ENST00000623414.1
ENST00000585832.3
ENST00000625713.2
ENST00000605885.1
ENST00000618151.1
ENST00000609548.1
ENST00000669422.1
ENST00000661640.1
ENST00000659132.1
ENST00000662914.1
ENST00000650944.1
ENST00000653305.1
ENST00000656239.1
ENST00000671167.1
ENST00000669962.1
ENST00000663816.1
ENST00000607017.1
ENST00000623966.1
ENST00000544550.6
ENST00000564014.1
ENST00000576871.1
ENST00000619055.1
ENST00000548468.2
ENST00000623168.1
ENST00000624099.1
ENST00000662004.1
ENST00000601369.6
ENST00000619443.1
ENST00000500016.1
ENST00000452395.1
ENST00000650933.1
ENST00000609407.1
ENST00000562952.1
ENST00000577698.1
ENST00000607245.1
ENST00000657494.1
ENST00000454752.3
ENST00000660641.1
ENST00000675924.1
ENST00000660893.1
ENST00000608144.1
ENST00000616512.1
ENST00000624339.1
ENST00000499642.1
ENST00000655245.1
ENST00000664226.1
ENST00000623116.1
ENST00000549725.1
ENST00000418795.3
ENST00000513207.2
ENST00000664551.1
ENST00000629576.1
ENST00000651012.1
ENST00000619666.1
ENST00000607307.1
ENST00000630909.2
ENST00000654228.1
ENST00000664962.1
ENST00000624920.1
ENST00000668512.1
ENST00000371162.4
ENST00000613826.1
ENST00000379256.4
ENST00000590240.1
ENST00000447086.2
ENST00000461502.1
ENST00000663738.1
ENST00000447139.1
ENST00000553135.1
ENST00000655606.1
ENST00000607850.1
ENST00000409569.2
ENST00000664963.1
ENST00000655069.1
ENST00000513071.2
ENST00000450535.5
ENST00000671635.1
ENST00000619432.1
ENST00000437204.1
ENST00000616469.4
ENST00000660726.1
ENST00000592252.1
ENST00000555520.1
ENST00000370438.2
ENST00000656495.1
ENST00000663434.1
ENST00000661945.1
ENST00000572856.1
ENST00000560419.1
ENST00000504718.5
ENST00000624882.1
ENST00000535867.1
ENST00000602262.1
ENST00000673748.1
ENST00000622940.1
ENST00000647948.1
ENST00000613190.1
ENST00000608767.1
ENST00000537869.5
ENST00000582141.5
ENST00000511921.2
ENST00000455838.5
ENST00000609974.1
ENST00000622996.1
ENST00000606511.1
ENST00000618844.1
ENST00000547600.5
ENST00000448389.1
ENST00000611482.1
ENST00000652155.1
ENST00000366221.3
ENST00000601483.1
ENST00000397551.6
ENST00000665702.1
ENST00000623524.1
ENST00000607214.1
ENST00000640832.1
ENST00000518570.2
ENST00000606008.1

## Sheet: S3
Table S3 Interaction of cancer-induced lncRNAs and cancer-induced genes
lncRNA	miRNA	mRNA
MIR4435-2HG	hsa-mir-1185-5p	ANKRD50
lnc-LCP2-1	hsa-miR-1277-5p	BHLHE40
lnc-LCP2-1	hsa-miR-1277-5p	BTG3
lnc-LCP2-1	hsa-miR-204-5p	IL1B
lnc-LCP2-1	hsa-miR-221-5p	BTG3
lnc-LCP2-1	hsa-miR-28-5p	BHLHE40
lnc-LCP2-1	hsa-miR-28-5p	CYP1B1
lnc-LCP2-1	hsa-miR-28-5p	DDIT4
lnc-LCP2-1	hsa-miR-28-5p	RNF144B
lnc-LCP2-1	hsa-miR-29a-3p	AREG
lnc-LCP2-1	hsa-miR-29a-3p	CAMSAP2
lnc-LCP2-1	hsa-miR-29a-3p	DUSP2
lnc-LCP2-1	hsa-miR-29b-3p	ANKRD50
lnc-LCP2-1	hsa-miR-29b-3p	CAMSAP2
lnc-LCP2-1	hsa-miR-29b-3p	DUSP2
lnc-LCP2-1	hsa-miR-29c-3p	ANKRD50
lnc-LCP2-1	hsa-miR-29c-3p	AREG
lnc-LCP2-1	hsa-miR-29c-3p	CAMSAP2
lnc-LCP2-1	hsa-miR-29c-3p	CCL5
lnc-LCP2-1	hsa-miR-29c-3p	CYP1B1
lnc-LCP2-1	hsa-miR-29c-3p	DUSP2
lnc-LCP2-1	hsa-miR-3163	BTG3
lnc-LCP2-1	hsa-miR-3646	ETS2
lnc-LCP2-1	hsa-miR-3662	ETS2
lnc-LCP2-1	hsa-miR-3976	CYP1B1
lnc-LCP2-1	hsa-miR-4496	DUSP2
lnc-LCP2-1	hsa-miR-4786-3p	ANKRD50
lnc-LCP2-1	hsa-miR-4786-3p	DDIT4
lnc-LCP2-1	hsa-miR-495-3p	CAMSAP2
lnc-LCP2-1	hsa-miR-495-3p	DDIT4
lnc-LCP2-1	hsa-miR-495-3p	ETS2
lnc-LCP2-1	hsa-miR-5590-3p	DUSP2
lnc-LCP2-1	hsa-miR-5688	DDIT4
lnc-LCP2-1	hsa-miR-671-5p	CXCL2
lnc-LCP2-1	hsa-miR-671-5p	CYP1B1
lnc-LCP2-1	hsa-miR-671-5p	DDIT4
lnc-LCP2-1	hsa-miR-671-5p	IL6
lnc-POLD3-2	hsa-miR-3613-3p	ANKRD50
lnc-POLD3-2	hsa-miR-548h-3p	CYP1B1
lnc-POLD3-2	hsa-miR-548z	CYP1B1
lnc-POLD3-2	hsa-miR-6874-3p	CYP1B1
lnc-POLD3-2	hsa-miR-877-3p	IL1B
MIR4435-2HG	hsa-mir-125a-5p	CCL5
MIR4435-2HG	hsa-mir-125a-5p	CAMSAP2
MIR4435-2HG	hsa-mir-125a-5p	ANKRD50
MIR4435-2HG	hsa-mir-125b-5p	TNF
MIR4435-2HG	hsa-mir-125b-5p	CAMSAP2
MIR4435-2HG	hsa-mir-125b-5p	BHLHE40
MIR4435-2HG	hsa-mir-125b-5p	ANKRD50
MIR4435-2HG	hsa-mir-128-3p	RNF144B
MIR4435-2HG	hsa-mir-128-3p	CXCL2
MIR4435-2HG	hsa-mir-128-3p	NFKBIA
MIR4435-2HG	hsa-mir-128-3p	CAMSAP2
MIR4435-2HG	hsa-mir-128-3p	IL1B
MIR4435-2HG	hsa-mir-128-3p	IL6
MIR4435-2HG	hsa-mir-128-3p	CYP1B1
MIR4435-2HG	hsa-mir-128-3p	BTG3
MIR4435-2HG	hsa-mir-128-3p	CYP2S1
MIR4435-2HG	hsa-mir-1343-3p	AREG
MIR4435-2HG	hsa-mir-1343-3p	CAMSAP2
MIR4435-2HG	hsa-mir-1343-3p	CYP1B1
MIR4435-2HG	hsa-mir-1343-3p	NR4A2
MIR4435-2HG	hsa-mir-1343-3p	BTG3
MIR4435-2HG	hsa-mir-1343-3p	CYP2S1
MIR4435-2HG	hsa-mir-1343-3p	NOG
MIR4435-2HG	hsa-mir-1343-3p	SOCS1
MIR4435-2HG	hsa-mir-136-5p	IL6
MIR4435-2HG	hsa-mir-138-5p	BHLHE40
MIR4435-2HG	hsa-mir-138-5p	CXCL2
MIR4435-2HG	hsa-mir-138-5p	CYP1B1
MIR4435-2HG	hsa-mir-138-5p	IL6
MIR4435-2HG	hsa-mir-1-3p	ANKRD50
MIR4435-2HG	hsa-mir-1-3p	BHLHE40
MIR4435-2HG	hsa-mir-1-3p	BTG3
MIR4435-2HG	hsa-mir-1-3p	CXCL2
MIR4435-2HG	hsa-mir-1-3p	CYP1B1
MIR4435-2HG	hsa-mir-1-3p	DDIT4
MIR4435-2HG	hsa-mir-1-3p	DUSP2
MIR4435-2HG	hsa-mir-1-3p	IL6
MIR4435-2HG	hsa-mir-1-3p	NFKBIA
MIR4435-2HG	hsa-mir-1-3p	NOG
MIR4435-2HG	hsa-mir-149-5p	BTG3
MIR4435-2HG	hsa-mir-149-5p	DDIT4
MIR4435-2HG	hsa-mir-149-5p	ETS2
MIR4435-2HG	hsa-mir-149-5p	IL6
MIR4435-2HG	hsa-mir-149-5p	SOCS1
MIR4435-2HG	hsa-mir-193b-3p	DDIT4
MIR4435-2HG	hsa-mir-205-5p	AREG
MIR4435-2HG	hsa-mir-205-5p	IL6
MIR4435-2HG	hsa-mir-205-5p	NR4A2
MIR4435-2HG	hsa-mir-205-5p	BTG3
MIR4435-2HG	hsa-mir-206	CCL5
MIR4435-2HG	hsa-mir-206	NR4A2
MIR4435-2HG	hsa-mir-22-3p	DDIT4
MIR4435-2HG	hsa-mir-22-3p	CYP1B1
MIR4435-2HG	hsa-mir-22-3p	ANKRD50
MIR4435-2HG	hsa-mir-24-3p	IL1B
MIR4435-2HG	hsa-mir-24-3p	NFKBIA
MIR4435-2HG	hsa-mir-24-3p	TNF
MIR4435-2HG	hsa-mir-3187-3p	BTG3
MIR4435-2HG	hsa-mir-3187-3p	CAMSAP2
MIR4435-2HG	hsa-mir-330-5p	BTG3
MIR4435-2HG	hsa-mir-3611	BHLHE40
MIR4435-2HG	hsa-mir-3679-5p	ANKRD50
MIR4435-2HG	hsa-mir-371a-5p	CXCL2
MIR4435-2HG	hsa-mir-374a-3p	ANKRD50
MIR4435-2HG	hsa-mir-374a-3p	BTG3
MIR4435-2HG	hsa-mir-485-5p	BHLHE40
MIR4435-2HG	hsa-mir-503-5p	ANKRD50
MIR4435-2HG	hsa-mir-503-5p	CAMSAP2
MIR4435-2HG	hsa-mir-503-5p	DUSP2
MIR4435-2HG	hsa-mir-513a-5p	CYP1B1
MIR4435-2HG	hsa-mir-513a-5p	BTG3
MIR4435-2HG	hsa-mir-513a-5p	NFKBIA
MIR4435-2HG	hsa-mir-513a-5p	BHLHE40
MIR4435-2HG	hsa-mir-520g-3p	CCL5
MIR4435-2HG	hsa-mir-520h	CCL5
MIR4435-2HG	hsa-mir-582-5p	ETS2
MIR4435-2HG	hsa-mir-627-5p	DDIT4
MIR4435-2HG	hsa-mir-642a-5p	BTG3
MIR4435-2HG	hsa-mir-6512-3p	CCL5
MIR4435-2HG	hsa-mir-665	RNF144B
MIR4435-2HG	hsa-mir-6720-5p	CCL5
MIR4435-2HG	hsa-mir-873-5p	CAMSAP2
MIR4435-2HG	hsa-mir-873-5p	GRASP
SNHG9	hsa-mir-199a-5p	ETS2
SNHG9	hsa-mir-214-5p	CCR2
SNHG9	hsa-mir-216a-5p	ANKRD50
SNHG9	hsa-mir-216a-5p	ETS2
SNHG9	hsa-mir-3150b-3p	DUSP2
SNHG9	hsa-mir-330-5p	BTG3
SNHG9	hsa-mir-4640-5p	DUSP2
SNHG9	hsa-mir-4640-5p	CCL5
SNHG9	hsa-mir-4726-5p	DUSP2
SNHG9	hsa-mir-4726-5p	CCL5
SNHG9	hsa-mir-4731-5p	CCL5
SNHG9	hsa-mir-615-3p	BTG3
SNHG9	hsa-mir-615-3p	DDIT4
SNHG9	hsa-mir-615-3p	RNF144B

## Sheet: S4
Table S4 Gene set analysis of miRNA target of cancer-induced lncRNA
Category	Term	Count	Percent	Fold	P-value	"-log10P-value"	miRNA
Disease	Carcinoma, Breast	43	0.123563	2.43969	4.63e-13	12.3344	hsa-mir-125b-1,hsa-mir-16-2,hsa-mir-128-2,hsa-mir-671,hsa-mir-128-1,hsa-mir-24-2,hsa-mir-495,hsa-mir-29a,hsa-mir-24-1,hsa-mir-29b-1,hsa-mir-1-2,hsa-mir-138-1,hsa-mir-873,hsa-mir-16-1,hsa-mir-29b-2,hsa-mir-1-1,hsa-mir-125a,hsa-mir-374a,hsa-mir-193b,hsa-mir-330,hsa-mir-206,hsa-mir-204,hsa-mir-15a,hsa-mir-3613,hsa-mir-29c,hsa-mir-221,hsa-mir-22,hsa-mir-125b-2,hsa-mir-205,hsa-mir-149,hsa-mir-19b-1,hs…
Disease	Carcinoma, Hepatocellular	43	0.126844	2.50446	7.43e-13	12.129	hsa-mir-24-1,hsa-mir-193b,hsa-mir-520g,hsa-mir-125b-1,hsa-mir-330,hsa-mir-16-2,hsa-mir-29b-1,hsa-mir-1-2,hsa-mir-138-1,hsa-mir-19b-1,hsa-mir-128-2,hsa-mir-615,hsa-mir-16-1,hsa-mir-29b-2,hsa-mir-1-1,hsa-mir-206,hsa-mir-204,hsa-mir-15a,hsa-mir-28,hsa-mir-125a,hsa-mir-877,hsa-mir-671,hsa-mir-29c,hsa-mir-221,hsa-mir-136,hsa-mir-503,hsa-mir-22,hsa-mir-128-1,hsa-mir-214,hsa-mir-138-2,hsa-mir-125b-2,hsa…
Disease	Carcinoma, Colon	38	0.120635	2.38187	5.63e-12	11.2495	hsa-mir-24-1,hsa-mir-520g,hsa-mir-125b-1,hsa-mir-330,hsa-mir-16-2,hsa-mir-29b-1,hsa-mir-1-2,hsa-mir-138-1,hsa-mir-19b-1,hsa-mir-128-2,hsa-mir-16-1,hsa-mir-29b-2,hsa-mir-1-1,hsa-mir-206,hsa-mir-204,hsa-mir-15a,hsa-mir-877,hsa-mir-125a,hsa-mir-29c,hsa-mir-221,hsa-mir-371a,hsa-mir-503,hsa-mir-22,hsa-mir-128-1,hsa-mir-214,hsa-mir-138-2,hsa-mir-125b-2,hsa-mir-205,hsa-mir-552,hsa-mir-199a-2,hsa-mir-582…
Disease	Carcinoma, Prostate	37	0.143969	2.84259	2.63e-10	9.58004	hsa-mir-24-1,hsa-mir-193b,hsa-mir-665,hsa-mir-125b-1,hsa-mir-16-2,hsa-mir-29b-1,hsa-mir-1-2,hsa-mir-138-1,hsa-mir-19b-1,hsa-mir-128-2,hsa-mir-16-1,hsa-mir-29b-2,hsa-mir-1-1,hsa-mir-4518,hsa-mir-204,hsa-mir-15a,hsa-mir-671,hsa-mir-29c,hsa-mir-221,hsa-mir-371a,hsa-mir-503,hsa-mir-22,hsa-mir-128-1,hsa-mir-214,hsa-mir-138-2,hsa-mir-125b-2,hsa-mir-485,hsa-mir-205,hsa-mir-199a-2,hsa-mir-582,hsa-mir-149…
Disease	Carcinoma, Gastric	36	0.130909	2.58473	6.3e-12	11.2007	hsa-mir-24-1,hsa-mir-193b,hsa-mir-125b-1,hsa-mir-16-2,hsa-mir-29b-1,hsa-mir-1-2,hsa-mir-19b-1,hsa-mir-128-2,hsa-mir-16-1,hsa-mir-29b-2,hsa-mir-1-1,hsa-mir-206,hsa-mir-204,hsa-mir-28,hsa-mir-125a,hsa-mir-29c,hsa-mir-221,hsa-mir-136,hsa-mir-503,hsa-mir-22,hsa-mir-128-1,hsa-mir-214,hsa-mir-125b-2,hsa-mir-4496,hsa-mir-205,hsa-mir-374a,hsa-mir-199a-2,hsa-mir-149,hsa-mir-15b,hsa-mir-627,hsa-mir-1266,hs…
Disease	Neoplasms (unspecific)	33	0.158654	3.13253	1.89e-10	9.72354	hsa-mir-24-1,hsa-mir-125b-1,hsa-mir-330,hsa-mir-16-2,hsa-mir-29b-1,hsa-mir-1-2,hsa-mir-138-1,hsa-mir-128-2,hsa-mir-16-1,hsa-mir-29b-2,hsa-mir-1-1,hsa-mir-206,hsa-mir-204,hsa-mir-15a,hsa-mir-28,hsa-mir-125a,hsa-mir-29c,hsa-mir-221,hsa-mir-371a,hsa-mir-22,hsa-mir-128-1,hsa-mir-214,hsa-mir-138-2,hsa-mir-125b-2,hsa-mir-205,hsa-mir-199a-2,hsa-mir-149,hsa-mir-15b,hsa-mir-627,hsa-mir-24-2,hsa-mir-495,hs…
Disease	Carcinoma, Lung. Non-Small-Cell	32	0.146119	2.88503	3.73e-09	8.42829	hsa-mir-24-1,hsa-mir-193b,hsa-mir-125b-1,hsa-mir-330,hsa-mir-16-2,hsa-mir-29b-1,hsa-mir-1-2,hsa-mir-138-1,hsa-mir-19b-1,hsa-mir-128-2,hsa-mir-16-1,hsa-mir-29b-2,hsa-mir-1-1,hsa-mir-204,hsa-mir-15a,hsa-mir-125a,hsa-mir-29c,hsa-mir-221,hsa-mir-136,hsa-mir-503,hsa-mir-22,hsa-mir-128-1,hsa-mir-214,hsa-mir-138-2,hsa-mir-125b-2,hsa-mir-205,hsa-mir-199a-2,hsa-mir-149,hsa-mir-24-2,hsa-mir-199a-1,hsa-mir-…
Disease	Carcinoma, Ovarian	31	0.159794	3.15504	7.05e-10	9.15181	hsa-mir-24-1,hsa-mir-193b,hsa-mir-125b-1,hsa-mir-16-2,hsa-mir-29b-1,hsa-mir-1-2,hsa-mir-138-1,hsa-mir-19b-1,hsa-mir-873,hsa-mir-128-2,hsa-mir-16-1,hsa-mir-29b-2,hsa-mir-1-1,hsa-mir-206,hsa-mir-204,hsa-mir-3613,hsa-mir-136,hsa-mir-22,hsa-mir-128-1,hsa-mir-214,hsa-mir-138-2,hsa-mir-125b-2,hsa-mir-485,hsa-mir-205,hsa-mir-374a,hsa-mir-199a-2,hsa-mir-149,hsa-mir-15b,hsa-mir-24-2,hsa-mir-199a-1,hsa-mir…
Disease	Osteosarcoma	29	0.169591	3.34847	6.99e-10	9.15552	hsa-mir-24-1,hsa-mir-125b-1,hsa-mir-16-2,hsa-mir-29b-1,hsa-mir-1-2,hsa-mir-138-1,hsa-mir-19b-1,hsa-mir-128-2,hsa-mir-16-1,hsa-mir-29b-2,hsa-mir-1-1,hsa-mir-206,hsa-mir-204,hsa-mir-15a,hsa-mir-29c,hsa-mir-221,hsa-mir-503,hsa-mir-22,hsa-mir-128-1,hsa-mir-214,hsa-mir-138-2,hsa-mir-125b-2,hsa-mir-205,hsa-mir-374a,hsa-mir-199a-2,hsa-mir-24-2,hsa-mir-199a-1,hsa-mir-29a,hsa-mir-19a
Disease	Glioblastoma	28	0.16568	3.27127	2.7e-09	8.56864	hsa-mir-24-1,hsa-mir-193b,hsa-mir-125b-1,hsa-mir-330,hsa-mir-16-2,hsa-mir-29b-1,hsa-mir-1-2,hsa-mir-19b-1,hsa-mir-873,hsa-mir-128-2,hsa-mir-16-1,hsa-mir-29b-2,hsa-mir-1-1,hsa-mir-206,hsa-mir-15a,hsa-mir-125a,hsa-mir-29c,hsa-mir-221,hsa-mir-503,hsa-mir-128-1,hsa-mir-125b-2,hsa-mir-205,hsa-mir-199a-2,hsa-mir-149,hsa-mir-15b,hsa-mir-24-2,hsa-mir-199a-1,hsa-mir-19a
Disease	Glioma	28	0.134615	2.65791	3.28e-07	6.48413	hsa-mir-193b,hsa-mir-125b-1,hsa-mir-16-2,hsa-mir-29b-1,hsa-mir-138-1,hsa-mir-19b-1,hsa-mir-873,hsa-mir-128-2,hsa-mir-16-1,hsa-mir-29b-2,hsa-mir-204,hsa-mir-15a,hsa-mir-125a,hsa-mir-29c,hsa-mir-221,hsa-mir-136,hsa-mir-128-1,hsa-mir-214,hsa-mir-138-2,hsa-mir-125b-2,hsa-mir-205,hsa-mir-199a-2,hsa-mir-149,hsa-mir-15b,hsa-mir-495,hsa-mir-199a-1,hsa-mir-29a,hsa-mir-19a
Disease	Carcinoma, Lung	27	0.126761	2.50282	2.02e-06	5.69465	hsa-mir-125b-1,hsa-mir-16-2,hsa-mir-29b-1,hsa-mir-1-2,hsa-mir-138-1,hsa-mir-19b-1,hsa-mir-16-1,hsa-mir-29b-2,hsa-mir-1-1,hsa-mir-206,hsa-mir-15a,hsa-mir-3662,hsa-mir-125a,hsa-mir-29c,hsa-mir-221,hsa-mir-503,hsa-mir-214,hsa-mir-138-2,hsa-mir-125b-2,hsa-mir-205,hsa-mir-199a-2,hsa-mir-582,hsa-mir-149,hsa-mir-495,hsa-mir-199a-1,hsa-mir-29a,hsa-mir-19a
Disease	Carcinoma, Pancreatic	25	0.150602	2.97356	1.85e-07	6.73283	hsa-mir-24-1,hsa-mir-193b,hsa-mir-330,hsa-mir-16-2,hsa-mir-29b-1,hsa-mir-138-1,hsa-mir-16-1,hsa-mir-29b-2,hsa-mir-206,hsa-mir-204,hsa-mir-15a,hsa-mir-3976,hsa-mir-125a,hsa-mir-29c,hsa-mir-221,hsa-mir-22,hsa-mir-214,hsa-mir-138-2,hsa-mir-205,hsa-mir-374a,hsa-mir-15b,hsa-mir-216a,hsa-mir-24-2,hsa-mir-29a,hsa-mir-19a
Disease	Diabetes Mellitus, Type 2	24	0.163265	3.22358	6.99e-08	7.15552	hsa-mir-24-1,hsa-mir-665,hsa-mir-29b-1,hsa-mir-1-2,hsa-mir-138-1,hsa-mir-128-2,hsa-mir-4778,hsa-mir-29b-2,hsa-mir-1-1,hsa-mir-206,hsa-mir-15a,hsa-mir-28,hsa-mir-29c,hsa-mir-221,hsa-mir-503,hsa-mir-22,hsa-mir-128-1,hsa-mir-214,hsa-mir-138-2,hsa-mir-199a-2,hsa-mir-15b,hsa-mir-24-2,hsa-mir-199a-1,hsa-mir-29a
Disease	Carcinoma, Bladder	23	0.191667	3.78435	5.63e-09	8.24949	hsa-mir-24-1,hsa-mir-125b-1,hsa-mir-16-2,hsa-mir-29b-1,hsa-mir-1-2,hsa-mir-138-1,hsa-mir-16-1,hsa-mir-29b-2,hsa-mir-1-1,hsa-mir-125a,hsa-mir-29c,hsa-mir-221,hsa-mir-214,hsa-mir-138-2,hsa-mir-125b-2,hsa-mir-205,hsa-mir-199a-2,hsa-mir-15b,hsa-mir-24-2,hsa-mir-495,hsa-mir-199a-1,hsa-mir-29a,hsa-mir-19a
Disease	Lung Neoplasms	23	0.209091	4.12838	9.01e-10	9.04528	hsa-mir-24-1,hsa-mir-125b-1,hsa-mir-16-2,hsa-mir-29b-1,hsa-mir-1-2,hsa-mir-128-2,hsa-mir-16-1,hsa-mir-29b-2,hsa-mir-1-1,hsa-mir-206,hsa-mir-125a,hsa-mir-29c,hsa-mir-136,hsa-mir-128-1,hsa-mir-214,hsa-mir-125b-2,hsa-mir-205,hsa-mir-199a-2,hsa-mir-216a,hsa-mir-24-2,hsa-mir-495,hsa-mir-199a-1,hsa-mir-29a
Disease	Melanoma	22	0.166667	3.29074	1.93e-07	6.71444	hsa-mir-193b,hsa-mir-125b-1,hsa-mir-16-2,hsa-mir-29b-1,hsa-mir-19b-1,hsa-mir-507,hsa-mir-16-1,hsa-mir-29b-2,hsa-mir-206,hsa-mir-204,hsa-mir-15a,hsa-mir-125a,hsa-mir-221,hsa-mir-22,hsa-mir-214,hsa-mir-125b-2,hsa-mir-205,hsa-mir-199a-2,hsa-mir-15b,hsa-mir-4731,hsa-mir-216a,hsa-mir-199a-1
Disease	Carcinoma, Breast(UP)	22	0.142857	2.82063	3.15e-06	5.50169	hsa-mir-3646,hsa-mir-19a,hsa-mir-15b,hsa-mir-330,hsa-mir-15a,hsa-mir-24-2,hsa-mir-125b-1,hsa-mir-214,hsa-mir-19b-1,hsa-mir-1-1,hsa-mir-520h,hsa-mir-495,hsa-mir-29c,hsa-mir-125b-2,hsa-mir-1266,hsa-mir-24-1,hsa-mir-205,hsa-mir-221,hsa-mir-22,hsa-mir-1-2,hsa-mir-125a,hsa-mir-29a
Disease	Carcinoma, Colon(UP)	22	0.152778	3.01651	9.56e-07	6.01954	hsa-mir-29b-1,hsa-mir-19a,hsa-mir-15b,hsa-mir-24-2,hsa-mir-582,hsa-mir-125b-1,hsa-mir-19b-1,hsa-mir-199a-2,hsa-mir-29b-2,hsa-mir-199a-1,hsa-mir-1-1,hsa-mir-503,hsa-mir-552,hsa-mir-125b-2,hsa-mir-520g,hsa-mir-24-1,hsa-mir-221,hsa-mir-16-1,hsa-mir-22,hsa-mir-1-2,hsa-mir-16-2,hsa-mir-29a
Disease	Carcinoma, Nasopharyngeal	21	0.184211	3.63713	6.35e-08	7.19723	hsa-mir-24-1,hsa-mir-125b-1,hsa-mir-16-2,hsa-mir-29b-1,hsa-mir-1-2,hsa-mir-138-1,hsa-mir-16-1,hsa-mir-29b-2,hsa-mir-1-1,hsa-mir-204,hsa-mir-15a,hsa-mir-125a,hsa-mir-29c,hsa-mir-371a,hsa-mir-214,hsa-mir-138-2,hsa-mir-125b-2,hsa-mir-205,hsa-mir-374a,hsa-mir-24-2,hsa-mir-29a
Disease	Heart Failure	21	0.175	3.45528	1.63e-07	6.78781	hsa-mir-24-1,hsa-mir-665,hsa-mir-125b-1,hsa-mir-16-2,hsa-mir-29b-1,hsa-mir-1-2,hsa-mir-19b-1,hsa-mir-16-1,hsa-mir-29b-2,hsa-mir-1-1,hsa-mir-204,hsa-mir-125a,hsa-mir-221,hsa-mir-22,hsa-mir-214,hsa-mir-125b-2,hsa-mir-205,hsa-mir-199a-2,hsa-mir-24-2,hsa-mir-199a-1,hsa-mir-29a
Disease	Carcinoma, Hepatocellular(UP)	21	0.141892	2.80158	6.25e-06	5.20412	hsa-mir-19a,hsa-mir-15b,hsa-mir-330,hsa-mir-204,hsa-mir-15a,hsa-mir-24-2,hsa-mir-214,hsa-mir-19b-1,hsa-mir-199a-2,hsa-mir-877,hsa-mir-199a-1,hsa-mir-149,hsa-mir-128-1,hsa-mir-520g,hsa-mir-24-1,hsa-mir-221,hsa-mir-16-1,hsa-mir-671,hsa-mir-16-2,hsa-mir-128-2,hsa-mir-125a
Disease	Carcinoma, Gastric(UP)	20	0.168067	3.31839	6.85e-07	6.16431	hsa-mir-19a,hsa-mir-193b,hsa-mir-24-2,hsa-mir-125b-1,hsa-mir-19b-1,hsa-mir-199a-2,hsa-mir-627,hsa-mir-199a-1,hsa-mir-149,hsa-mir-128-1,hsa-mir-125b-2,hsa-mir-24-1,hsa-mir-221,hsa-mir-16-1,hsa-mir-28,hsa-mir-22,hsa-mir-374a,hsa-mir-16-2,hsa-mir-128-2,hsa-mir-125a
Disease	Carcinoma, Prostate(DOWN)	20	0.166667	3.29074	7.9e-07	6.10237	hsa-mir-15b,hsa-mir-138-2,hsa-mir-204,hsa-mir-15a,hsa-mir-125b-1,hsa-mir-214,hsa-mir-199a-2,hsa-mir-199a-1,hsa-mir-1-1,hsa-mir-138-1,hsa-mir-495,hsa-mir-503,hsa-mir-128-1,hsa-mir-125b-2,hsa-mir-16-1,hsa-mir-4518,hsa-mir-1-2,hsa-mir-16-2,hsa-mir-128-2,hsa-mir-29a
Disease	Carcinoma, Ovarian(DOWN)	20	0.208333	4.11343	1.52e-08	7.81816	hsa-mir-3613,hsa-mir-138-2,hsa-mir-193b,hsa-mir-204,hsa-mir-24-2,hsa-mir-199a-2,hsa-mir-206,hsa-mir-199a-1,hsa-mir-1-1,hsa-mir-138-1,hsa-mir-149,hsa-mir-873,hsa-mir-128-1,hsa-mir-136,hsa-mir-24-1,hsa-mir-22,hsa-mir-485,hsa-mir-1-2,hsa-mir-128-2,hsa-mir-29a
Disease	Breast Neoplasms	19	0.128378	2.53476	8.17e-05	4.08778	hsa-mir-193b,hsa-mir-125b-1,hsa-mir-1-2,hsa-mir-19b-1,hsa-mir-1-1,hsa-mir-206,hsa-mir-204,hsa-mir-15a,hsa-mir-125a,hsa-mir-221,hsa-mir-214,hsa-mir-125b-2,hsa-mir-205,hsa-mir-199a-2,hsa-mir-149,hsa-mir-199a-1,hsa-mir-29a,hsa-mir-520h,hsa-mir-19a
Disease	Carcinoma, Gastric(DOWN)	19	0.140741	2.77885	2.15e-05	4.66756	hsa-mir-29b-1,hsa-mir-193b,hsa-mir-204,hsa-mir-214,hsa-mir-206,hsa-mir-29b-2,hsa-mir-1-1,hsa-mir-495,hsa-mir-4496,hsa-mir-29c,hsa-mir-503,hsa-mir-128-1,hsa-mir-1266,hsa-mir-136,hsa-mir-205,hsa-mir-1-2,hsa-mir-128-2,hsa-mir-125a,hsa-mir-29a
Disease	Carcinoma, Hepatocellular(DOWN)	19	0.128378	2.53476	8.17e-05	4.08778	hsa-mir-29b-1,hsa-mir-138-2,hsa-mir-193b,hsa-mir-582,hsa-mir-125b-1,hsa-mir-206,hsa-mir-29b-2,hsa-mir-138-1,hsa-mir-29c,hsa-mir-503,hsa-mir-615,hsa-mir-125b-2,hsa-mir-136,hsa-mir-205,hsa-mir-28,hsa-mir-22,hsa-mir-485,hsa-mir-374a,hsa-mir-29a
Disease	Leukemia, Myeloid, Acute	18	0.15126	2.98655	1.32e-05	4.87943	hsa-mir-24-1,hsa-mir-125b-1,hsa-mir-29b-1,hsa-mir-19b-1,hsa-mir-128-2,hsa-mir-29b-2,hsa-mir-204,hsa-mir-15a,hsa-mir-125a,hsa-mir-29c,hsa-mir-221,hsa-mir-22,hsa-mir-128-1,hsa-mir-125b-2,hsa-mir-149,hsa-mir-24-2,hsa-mir-29a,hsa-mir-19a
Disease	Hepatitis C Virus Infection	17	0.195402	3.85811	5.92e-07	6.22768	hsa-mir-24-1,hsa-mir-125b-1,hsa-mir-16-2,hsa-mir-29b-1,hsa-mir-16-1,hsa-mir-29b-2,hsa-mir-125a,hsa-mir-221,hsa-mir-136,hsa-mir-503,hsa-mir-22,hsa-mir-125b-2,hsa-mir-199a-2,hsa-mir-24-2,hsa-mir-199a-1,hsa-mir-29a,hsa-mir-19a
Disease	Carcinoma, Renal Cell	17	0.142857	2.82063	5.2e-05	4.284	hsa-mir-193b,hsa-mir-16-2,hsa-mir-138-1,hsa-mir-16-1,hsa-mir-206,hsa-mir-204,hsa-mir-15a,hsa-mir-221,hsa-mir-22,hsa-mir-214,hsa-mir-138-2,hsa-mir-205,hsa-mir-199a-2,hsa-mir-495,hsa-mir-199a-1,hsa-mir-29a,hsa-mir-19a
Disease	Colon Neoplasms	17	0.220779	4.35916	8.85e-08	7.05306	hsa-mir-24-1,hsa-mir-19b-1,hsa-mir-582,hsa-mir-221,hsa-mir-15b,hsa-mir-615,hsa-mir-125b-1,hsa-mir-16-1,hsa-mir-29b-2,hsa-mir-16-2,hsa-mir-29b-1,hsa-mir-24-2,hsa-mir-125b-2,hsa-mir-205,hsa-mir-29a,hsa-mir-19a,hsa-mir-552
Disease	Atherosclerosis	17	0.178947	3.53322	2.21e-06	5.65561	hsa-mir-24-1,hsa-mir-16-2,hsa-mir-29b-1,hsa-mir-19b-1,hsa-mir-16-1,hsa-mir-29b-2,hsa-mir-206,hsa-mir-29c,hsa-mir-221,hsa-mir-136,hsa-mir-503,hsa-mir-22,hsa-mir-216a,hsa-mir-24-2,hsa-mir-495,hsa-mir-29a,hsa-mir-19a
Disease	Carcinoma, Cervical	16	0.115942	2.28921	0.00106	2.97469	hsa-mir-125b-1,hsa-mir-16-2,hsa-mir-29b-1,hsa-mir-138-1,hsa-mir-29b-2,hsa-mir-206,hsa-mir-15a,hsa-mir-125a,hsa-mir-29c,hsa-mir-503,hsa-mir-214,hsa-mir-138-2,hsa-mir-125b-2,hsa-mir-205,hsa-mir-15b,hsa-mir-520h
Disease	Hepatitis B Virus Infection	16	0.238806	4.71509	6.84e-08	7.16494	hsa-mir-125a,hsa-mir-24-1,hsa-mir-29c,hsa-mir-221,hsa-mir-149,hsa-mir-15b,hsa-mir-125b-1,hsa-mir-22,hsa-mir-29b-2,hsa-mir-29b-1,hsa-mir-24-2,hsa-mir-374a,hsa-mir-125b-2,hsa-mir-15a,hsa-mir-205,hsa-mir-29a
Disease	Carcinoma, Pancreatic(DOWN)	16	0.205128	4.05014	6.65e-07	6.17718	hsa-mir-205,hsa-mir-29b-1,hsa-mir-206,hsa-mir-221,hsa-mir-29b-2,hsa-mir-216a,hsa-mir-330,hsa-mir-138-2,hsa-mir-193b,hsa-mir-204,hsa-mir-374a,hsa-mir-138-1,hsa-mir-24-2,hsa-mir-125a,hsa-mir-29a,hsa-mir-29c
Disease	Carcinoma, Breast(DOWN)	16	0.115942	2.28921	0.00106	2.97469	hsa-mir-29b-1,hsa-mir-193b,hsa-mir-204,hsa-mir-15a,hsa-mir-199a-2,hsa-mir-206,hsa-mir-29b-2,hsa-mir-199a-1,hsa-mir-149,hsa-mir-503,hsa-mir-873,hsa-mir-128-1,hsa-mir-16-1,hsa-mir-485,hsa-mir-16-2,hsa-mir-128-2
Disease	Carcinoma, Lung. Non-Small-Cell(DOWN)	16	0.148148	2.9251	5.67e-05	4.24642	hsa-mir-29b-1,hsa-mir-138-2,hsa-mir-204,hsa-mir-15a,hsa-mir-29b-2,hsa-mir-1-1,hsa-mir-138-1,hsa-mir-495,hsa-mir-29c,hsa-mir-503,hsa-mir-128-1,hsa-mir-16-1,hsa-mir-1-2,hsa-mir-16-2,hsa-mir-128-2,hsa-mir-29a
Disease	Osteosarcoma(DOWN)	16	0.158416	3.12783	2.38e-05	4.62342	hsa-mir-138-2,hsa-mir-204,hsa-mir-15a,hsa-mir-24-2,hsa-mir-125b-1,hsa-mir-206,hsa-mir-1-1,hsa-mir-138-1,hsa-mir-503,hsa-mir-125b-2,hsa-mir-24-1,hsa-mir-205,hsa-mir-16-1,hsa-mir-22,hsa-mir-1-2,hsa-mir-16-2
Disease	Neoplasms [unspecific](UP)	16	0.175824	3.47155	5.88e-06	5.23062	hsa-mir-29b-1,hsa-mir-15a,hsa-mir-125b-1,hsa-mir-214,hsa-mir-29b-2,hsa-mir-149,hsa-mir-495,hsa-mir-29c,hsa-mir-128-1,hsa-mir-125b-2,hsa-mir-205,hsa-mir-221,hsa-mir-16-1,hsa-mir-16-2,hsa-mir-128-2,hsa-mir-29a
Disease	Prostate Neoplasms	15	0.2	3.94889	2.2e-06	5.65758	hsa-mir-199a-2,hsa-mir-221,hsa-mir-193b,hsa-mir-125b-1,hsa-mir-16-1,hsa-mir-22,hsa-mir-29b-2,hsa-mir-330,hsa-mir-16-2,hsa-mir-29b-1,hsa-mir-214,hsa-mir-125b-2,hsa-mir-199a-1,hsa-mir-15a,hsa-mir-205
Disease	Carcinoma, Colon(DOWN)	15	0.141509	2.79403	0.000172	3.76447	hsa-mir-330,hsa-mir-138-2,hsa-mir-204,hsa-mir-15a,hsa-mir-214,hsa-mir-206,hsa-mir-138-1,hsa-mir-149,hsa-mir-29c,hsa-mir-128-1,hsa-mir-205,hsa-mir-371a,hsa-mir-128-2,hsa-mir-125a,hsa-mir-216a
Disease	Leukemia	14	0.208955	4.1257	2.89e-06	5.5391	hsa-mir-125a,hsa-mir-19b-1,hsa-mir-24-1,hsa-mir-193b,hsa-mir-125b-1,hsa-mir-16-1,hsa-mir-16-2,hsa-mir-24-2,hsa-mir-138-2,hsa-mir-125b-2,hsa-mir-15a,hsa-mir-29a,hsa-mir-138-1,hsa-mir-19a
Disease	Malignant Neoplasms [unspecific]	14	0.28	5.52844	5.62e-08	7.25026	hsa-mir-125a,hsa-mir-29c,hsa-mir-221,hsa-mir-149,hsa-mir-15b,hsa-mir-125b-1,hsa-mir-22,hsa-mir-29b-2,hsa-mir-29b-1,hsa-mir-214,hsa-mir-125b-2,hsa-mir-15a,hsa-mir-205,hsa-mir-29a
Disease	Ovarian Neoplasms	14	0.132075	2.60776	0.000607	3.21681	hsa-mir-125b-1,hsa-mir-16-2,hsa-mir-1-2,hsa-mir-19b-1,hsa-mir-16-1,hsa-mir-1-1,hsa-mir-125a,hsa-mir-22,hsa-mir-214,hsa-mir-125b-2,hsa-mir-199a-2,hsa-mir-199a-1,hsa-mir-29a,hsa-mir-19a
Disease	Squamous Cell Carcinoma, Oral	14	0.168675	3.33039	3.99e-05	4.39903	hsa-mir-125a,hsa-mir-221,hsa-mir-125b-1,hsa-mir-16-1,hsa-mir-29b-2,hsa-mir-216a,hsa-mir-16-2,hsa-mir-29b-1,hsa-mir-138-2,hsa-mir-125b-2,hsa-mir-204,hsa-mir-205,hsa-mir-138-1,hsa-mir-19a
Disease	Lymphoma	14	0.233333	4.60704	6.85e-07	6.16431	hsa-mir-199a-2,hsa-mir-24-1,hsa-mir-19b-1,hsa-mir-128-2,hsa-mir-125b-1,hsa-mir-16-1,hsa-mir-22,hsa-mir-16-2,hsa-mir-128-1,hsa-mir-24-2,hsa-mir-125b-2,hsa-mir-199a-1,hsa-mir-15a,hsa-mir-19a
Disease	Cardiomyopathy, Hypertrophic	14	0.254545	5.02586	2.12e-07	6.67366	hsa-mir-199a-2,hsa-mir-29c,hsa-mir-15b,hsa-mir-125b-1,hsa-mir-16-1,hsa-mir-1-1,hsa-mir-16-2,hsa-mir-214,hsa-mir-125b-2,hsa-mir-199a-1,hsa-mir-204,hsa-mir-29a,hsa-mir-1-2,hsa-mir-19a
Disease	Squamous Cell Carcinoma, Head and Neck	14	0.291667	5.7588	3.14e-08	7.50307	hsa-mir-24-1,hsa-mir-128-2,hsa-mir-29c,hsa-mir-582,hsa-mir-193b,hsa-mir-15b,hsa-mir-1-1,hsa-mir-206,hsa-mir-128-1,hsa-mir-24-2,hsa-mir-138-2,hsa-mir-29a,hsa-mir-1-2,hsa-mir-138-1
Disease	Preeclampsia	14	0.189189	3.73544	1e-05	5	hsa-mir-128-2,hsa-mir-582,hsa-mir-149,hsa-mir-125b-1,hsa-mir-22,hsa-mir-29b-2,hsa-mir-29b-1,hsa-mir-206,hsa-mir-128-1,hsa-mir-125b-2,hsa-mir-495,hsa-mir-204,hsa-mir-205,hsa-mir-29a
Disease	Carcinoma, Bladder(DOWN)	14	0.197183	3.89327	6.01e-06	5.22113	hsa-mir-29b-1,hsa-mir-29b-2,hsa-mir-199a-1,hsa-mir-1-1,hsa-mir-125b-2,hsa-mir-138-2,hsa-mir-1-2,hsa-mir-138-1,hsa-mir-125a,hsa-mir-125b-1,hsa-mir-214,hsa-mir-29a,hsa-mir-29c,hsa-mir-199a-2
Disease	Neoplasms [unspecific](DOWN)	14	0.170732	3.371	3.46e-05	4.46092	hsa-mir-29b-1,hsa-mir-206,hsa-mir-29b-2,hsa-mir-627,hsa-mir-22,hsa-mir-371a,hsa-mir-199a-1,hsa-mir-1-1,hsa-mir-15b,hsa-mir-330,hsa-mir-1-2,hsa-mir-15a,hsa-mir-24-2,hsa-mir-199a-2
Disease	Multiple Myeloma	13	0.216667	4.27796	4.43e-06	5.3536	hsa-mir-125a,hsa-mir-199a-2,hsa-mir-24-1,hsa-mir-19b-1,hsa-mir-221,hsa-mir-149,hsa-mir-16-1,hsa-mir-29b-2,hsa-mir-16-2,hsa-mir-29b-1,hsa-mir-24-2,hsa-mir-199a-1,hsa-mir-15a
Disease	Squamous Cell Carcinoma, Esophageal	13	0.0915493	1.80759	0.0234	1.63078	hsa-mir-193b,hsa-mir-16-2,hsa-mir-1-2,hsa-mir-507,hsa-mir-16-1,hsa-mir-1-1,hsa-mir-15a,hsa-mir-28,hsa-mir-125a,hsa-mir-29c,hsa-mir-214,hsa-mir-205,hsa-mir-19a
Disease	Atrial Fibrillation	13	0.216667	4.27796	4.43e-06	5.3536	hsa-mir-199a-2,hsa-mir-3613,hsa-mir-19b-1,hsa-mir-29c,hsa-mir-15b,hsa-mir-1266,hsa-mir-29b-2,hsa-mir-1-1,hsa-mir-29b-1,hsa-mir-199a-1,hsa-mir-29a,hsa-mir-1-2,hsa-mir-19a
Disease	Alzheimer's Disease	13	0.13	2.56678	0.00113	2.94692	hsa-mir-193b,hsa-mir-125b-1,hsa-mir-29b-1,hsa-mir-138-1,hsa-mir-29b-2,hsa-mir-206,hsa-mir-15a,hsa-mir-29c,hsa-mir-136,hsa-mir-138-2,hsa-mir-125b-2,hsa-mir-15b,hsa-mir-29a
Disease	Myocardial Infarction	13	0.25	4.93611	7.61e-07	6.11862	hsa-mir-29c,hsa-mir-149,hsa-mir-125b-1,hsa-mir-22,hsa-mir-16-1,hsa-mir-29b-2,hsa-mir-1-1,hsa-mir-16-2,hsa-mir-29b-1,hsa-mir-206,hsa-mir-125b-2,hsa-mir-29a,hsa-mir-1-2
Disease	Parkinson's Disease	13	0.317073	6.26043	3.34e-08	7.47625	hsa-mir-19b-1,hsa-mir-29c,hsa-mir-221,hsa-mir-22,hsa-mir-16-1,hsa-mir-29b-2,hsa-mir-1-1,hsa-mir-16-2,hsa-mir-29b-1,hsa-mir-214,hsa-mir-495,hsa-mir-29a,hsa-mir-1-2
Disease	Carcinoma, Lung(DOWN)	13	0.13	2.56678	0.00113	2.94692	hsa-mir-138-2,hsa-mir-15a,hsa-mir-199a-2,hsa-mir-206,hsa-mir-199a-1,hsa-mir-1-1,hsa-mir-138-1,hsa-mir-495,hsa-mir-503,hsa-mir-29c,hsa-mir-1-2,hsa-mir-125a,hsa-mir-29a
Disease	Glioblastoma(DOWN)	13	0.171053	3.37734	6.68e-05	4.17522	hsa-mir-205,hsa-mir-206,hsa-mir-503,hsa-mir-873,hsa-mir-128-1,hsa-mir-1-1,hsa-mir-15b,hsa-mir-1-2,hsa-mir-15a,hsa-mir-149,hsa-mir-128-2,hsa-mir-125a,hsa-mir-29c
Disease	Glioma(DOWN)	13	0.106557	2.10392	0.00688	2.16241	hsa-mir-204,hsa-mir-15a,hsa-mir-214,hsa-mir-199a-2,hsa-mir-199a-1,hsa-mir-149,hsa-mir-29c,hsa-mir-128-1,hsa-mir-136,hsa-mir-205,hsa-mir-128-2,hsa-mir-125a,hsa-mir-29a
Disease	Leukemia, Lymphocytic, Chronic	12	0.292683	5.77886	3.23e-07	6.4908	hsa-mir-29c,hsa-mir-15b,hsa-mir-125b-1,hsa-mir-22,hsa-mir-16-1,hsa-mir-29b-2,hsa-mir-16-2,hsa-mir-29b-1,hsa-mir-214,hsa-mir-125b-2,hsa-mir-15a,hsa-mir-29a
Disease	Pancreatic Neoplasms	12	0.1875	3.70208	5.1e-05	4.29243	hsa-mir-199a-2,hsa-mir-24-1,hsa-mir-221,hsa-mir-15b,hsa-mir-29b-2,hsa-mir-216a,hsa-mir-29b-1,hsa-mir-214,hsa-mir-24-2,hsa-mir-199a-1,hsa-mir-15a,hsa-mir-520h
Disease	Coronary Heart Diseases	12	0.214286	4.23095	1.22e-05	4.91364	hsa-mir-199a-2,hsa-mir-221,hsa-mir-149,hsa-mir-15b,hsa-mir-125b-1,hsa-mir-22,hsa-mir-1-1,hsa-mir-206,hsa-mir-214,hsa-mir-125b-2,hsa-mir-199a-1,hsa-mir-1-2
Disease	Diabetes Mellitus	12	0.162162	3.2018	0.000224	3.64975	hsa-mir-19b-1,hsa-mir-29c,hsa-mir-503,hsa-mir-149,hsa-mir-16-1,hsa-mir-1-1,hsa-mir-16-2,hsa-mir-495,hsa-mir-204,hsa-mir-29a,hsa-mir-1-2,hsa-mir-19a
Disease	Glaucoma	12	0.413793	8.17011	3.51e-09	8.45469	hsa-mir-24-1,hsa-mir-29c,hsa-mir-149,hsa-mir-22,hsa-mir-16-1,hsa-mir-29b-2,hsa-mir-16-2,hsa-mir-29b-1,hsa-mir-24-2,hsa-mir-205,hsa-mir-29a,hsa-mir-19a
Disease	Carcinoma, Laryngeal	12	0.190476	3.76085	4.32e-05	4.36452	hsa-mir-29c,hsa-mir-221,hsa-mir-193b,hsa-mir-29b-2,hsa-mir-1-1,hsa-mir-29b-1,hsa-mir-206,hsa-mir-214,hsa-mir-1277,hsa-mir-205,hsa-mir-29a,hsa-mir-1-2
Disease	Cardiovascular Diseases [unspecific]	12	0.1875	3.70208	5.1e-05	4.29243	hsa-mir-29c,hsa-mir-221,hsa-mir-149,hsa-mir-22,hsa-mir-29b-2,hsa-mir-216a,hsa-mir-1-1,hsa-mir-29b-1,hsa-mir-138-2,hsa-mir-29a,hsa-mir-1-2,hsa-mir-138-1
Disease	Carcinoma, Lung. Non-Small-Cell(UP)	12	0.162162	3.2018	0.000224	3.64975	hsa-mir-24-1,hsa-mir-205,hsa-mir-221,hsa-mir-22,hsa-mir-330,hsa-mir-125b-2,hsa-mir-24-2,hsa-mir-125a,hsa-mir-136,hsa-mir-125b-1,hsa-mir-214,hsa-mir-19b-1
Disease	Carcinoma, Nasopharyngeal(DOWN)	12	0.235294	4.64575	4.26e-06	5.37059	hsa-mir-16-1,hsa-mir-1-1,hsa-mir-125b-2,hsa-mir-138-2,hsa-mir-1-2,hsa-mir-204,hsa-mir-374a,hsa-mir-138-1,hsa-mir-15a,hsa-mir-16-2,hsa-mir-125b-1,hsa-mir-29a
Disease	Carcinoma, Bladder(UP)	12	0.27907	5.51008	5.76e-07	6.23958	hsa-mir-24-1,hsa-mir-205,hsa-mir-29b-1,hsa-mir-221,hsa-mir-16-1,hsa-mir-19a,hsa-mir-125b-2,hsa-mir-16-2,hsa-mir-24-2,hsa-mir-125b-1,hsa-mir-495,hsa-mir-29c
Disease	Endometriosis	11	0.268293	5.29729	2.75e-06	5.56067	hsa-mir-125a,hsa-mir-199a-2,hsa-mir-29c,hsa-mir-125b-1,hsa-mir-16-1,hsa-mir-1-1,hsa-mir-16-2,hsa-mir-125b-2,hsa-mir-199a-1,hsa-mir-15a,hsa-mir-1-2
Disease	Chronic Kidney Disease	11	0.34375	6.78715	1.64e-07	6.78516	hsa-mir-29c,hsa-mir-193b,hsa-mir-15b,hsa-mir-125b-1,hsa-mir-29b-2,hsa-mir-29b-1,hsa-mir-374a,hsa-mir-125b-2,hsa-mir-204,hsa-mir-15a,hsa-mir-19a
Disease	Glioma(UP)	11	0.166667	3.29074	0.000326	3.48678	hsa-mir-221,hsa-mir-16-1,hsa-mir-873,hsa-mir-19a,hsa-mir-15b,hsa-mir-125b-2,hsa-mir-193b,hsa-mir-16-2,hsa-mir-125b-1,hsa-mir-495,hsa-mir-19b-1
Disease	Carcinoma, Prostate(UP)	11	0.119565	2.36075	0.00544	2.2644	hsa-mir-19a,hsa-mir-24-2,hsa-mir-582,hsa-mir-149,hsa-mir-24-1,hsa-mir-205,hsa-mir-221,hsa-mir-22,hsa-mir-371a,hsa-mir-671,hsa-mir-665
Disease	Obesity	10	0.196078	3.87146	0.000154	3.81248	hsa-mir-125a,hsa-mir-199a-2,hsa-mir-221,hsa-mir-503,hsa-mir-15b,hsa-mir-16-1,hsa-mir-16-2,hsa-mir-138-2,hsa-mir-199a-1,hsa-mir-138-1
Disease	Rheumatoid Arthritis	10	0.185185	3.65638	0.000254	3.59517	hsa-mir-125a,hsa-mir-24-1,hsa-mir-221,hsa-mir-149,hsa-mir-125b-1,hsa-mir-22,hsa-mir-16-1,hsa-mir-16-2,hsa-mir-24-2,hsa-mir-125b-2
Disease	Carcinoma, Breast, Triple Negative	10	0.166667	3.29074	0.000622	3.20621	hsa-mir-128-2,hsa-mir-221,hsa-mir-136,hsa-mir-15b,hsa-mir-16-1,hsa-mir-16-2,hsa-mir-206,hsa-mir-128-1,hsa-mir-15a,hsa-mir-205
Disease	Hypertension	10	0.25641	5.06268	1.27e-05	4.8962	hsa-mir-199a-2,hsa-mir-24-1,hsa-mir-15b,hsa-mir-1-1,hsa-mir-214,hsa-mir-24-2,hsa-mir-199a-1,hsa-mir-204,hsa-mir-15a,hsa-mir-1-2
Disease	Leukemia, Lymphocytic, Chronic, B-Cell	10	0.294118	5.80719	3.24e-06	5.48945	hsa-mir-29c,hsa-mir-221,hsa-mir-15b,hsa-mir-22,hsa-mir-16-1,hsa-mir-29b-2,hsa-mir-16-2,hsa-mir-29b-1,hsa-mir-15a,hsa-mir-29a
Disease	Adenocarcinoma, Lung	10	0.0990099	1.9549	0.0281	1.55129	hsa-mir-16-2,hsa-mir-16-1,hsa-mir-206,hsa-mir-214,hsa-mir-485,hsa-mir-205,hsa-mir-552,hsa-mir-149,hsa-mir-15b,hsa-mir-29a
Disease	Chronic Hepatitis C	10	0.277778	5.48457	5.77e-06	5.23882	hsa-mir-199a-2,hsa-mir-24-1,hsa-mir-193b,hsa-mir-149,hsa-mir-16-1,hsa-mir-1-1,hsa-mir-16-2,hsa-mir-24-2,hsa-mir-199a-1,hsa-mir-1-2
Disease	Leukemia, Lymphoblastic	10	0.47619	9.40212	1.51e-08	7.82102	hsa-mir-16-2,hsa-mir-128-2,hsa-mir-29b-1,hsa-mir-29b-2,hsa-mir-29a,hsa-mir-128-1,hsa-mir-29c,hsa-mir-221,hsa-mir-22,hsa-mir-16-1
Disease	Carcinoma, Renal Cell, Clear-Cell	10	0.172414	3.40421	0.000468	3.32975	hsa-mir-199a-2,hsa-mir-136,hsa-mir-125b-1,hsa-mir-22,hsa-mir-1-1,hsa-mir-125b-2,hsa-mir-199a-1,hsa-mir-204,hsa-mir-29a,hsa-mir-19a
Disease	Pulmonary Hypertension	10	0.277778	5.48457	5.77e-06	5.23882	hsa-mir-29c,hsa-mir-193b,hsa-mir-503,hsa-mir-29b-2,hsa-mir-29b-1,hsa-mir-206,hsa-mir-138-2,hsa-mir-204,hsa-mir-29a,hsa-mir-138-1
Disease	Liver Cirrhosis	10	0.175439	3.46394	0.000404	3.39362	hsa-mir-199a-2,hsa-mir-29c,hsa-mir-221,hsa-mir-193b,hsa-mir-22,hsa-mir-29b-2,hsa-mir-29b-1,hsa-mir-214,hsa-mir-199a-1,hsa-mir-29a
Disease	Coronary Heart Diseases(DOWN)	10	0.47619	9.40212	1.51e-08	7.82102	hsa-mir-125b-2,hsa-mir-125b-1,hsa-mir-199a-2,hsa-mir-199a-1,hsa-mir-206,hsa-mir-22,hsa-mir-1-2,hsa-mir-221,hsa-mir-1-1,hsa-mir-15b
Disease	Carcinoma, Lung(UP)	10	0.121951	2.40786	0.00697	2.15677	hsa-mir-205,hsa-mir-16-1,hsa-mir-19a,hsa-mir-125b-2,hsa-mir-3662,hsa-mir-16-2,hsa-mir-582,hsa-mir-125b-1,hsa-mir-214,hsa-mir-19b-1
Disease	Diabetes Mellitus, Type 2(UP)	10	0.172414	3.40421	0.000468	3.32975	hsa-mir-24-1,hsa-mir-221,hsa-mir-22,hsa-mir-199a-1,hsa-mir-4778,hsa-mir-665,hsa-mir-24-2,hsa-mir-29a,hsa-mir-29c,hsa-mir-199a-2
Disease	Carcinoma, Renal Cell(DOWN)	10	0.192308	3.79701	0.000183	3.73755	hsa-mir-205,hsa-mir-206,hsa-mir-22,hsa-mir-199a-1,hsa-mir-138-2,hsa-mir-204,hsa-mir-138-1,hsa-mir-214,hsa-mir-29a,hsa-mir-199a-2
Disease	Respiratory Syncytial Virus Pneumonia	9	0.5	9.87222	4.93e-08	7.30715	hsa-mir-125a,hsa-mir-24-1,hsa-mir-16-2,hsa-mir-29a,hsa-mir-24-2,hsa-mir-29c,hsa-mir-125b-1,hsa-mir-125b-2,hsa-mir-16-1
Disease	Adenocarcinoma, Pancreatic Ductal	9	0.126761	2.50282	0.0081	2.09151	hsa-mir-221,hsa-mir-615,hsa-mir-125b-1,hsa-mir-330,hsa-mir-206,hsa-mir-125b-2,hsa-mir-138-2,hsa-mir-15a,hsa-mir-138-1
Disease	Leukemia, Myeloid, Acute(DOWN)	9	0.2	3.94889	0.000288	3.54061	hsa-mir-29b-1,hsa-mir-29b-2,hsa-mir-125b-2,hsa-mir-204,hsa-mir-15a,hsa-mir-125a,hsa-mir-125b-1,hsa-mir-29a,hsa-mir-29c
Disease	Melanoma(UP)	9	0.209302	4.13256	0.000199	3.70115	hsa-mir-205,hsa-mir-221,hsa-mir-16-1,hsa-mir-125b-2,hsa-mir-15a,hsa-mir-16-2,hsa-mir-125b-1,hsa-mir-214,hsa-mir-19b-1
Disease	Osteosarcoma(UP)	9	0.15	2.96167	0.00255	2.59346	hsa-mir-221,hsa-mir-199a-1,hsa-mir-19a,hsa-mir-374a,hsa-mir-214,hsa-mir-29c,hsa-mir-29a,hsa-mir-19b-1,hsa-mir-199a-2
Disease	Carcinoma, Ovarian(UP)	9	0.130435	2.57536	0.00671	2.17328	hsa-mir-29b-1,hsa-mir-205,hsa-mir-29b-2,hsa-mir-125b-2,hsa-mir-374a,hsa-mir-125b-1,hsa-mir-214,hsa-mir-29a,hsa-mir-19b-1
Disease	Colon Adenoma	8	0.380952	7.52169	3.76e-06	5.42481	hsa-mir-125a,hsa-mir-24-1,hsa-mir-16-2,hsa-mir-503,hsa-mir-15b,hsa-mir-15a,hsa-mir-24-2,hsa-mir-16-1
Disease	HIV-Associated Lipodystrophy	8	0.285714	5.64127	4.28e-05	4.36856	hsa-mir-125a,hsa-mir-199a-2,hsa-mir-24-1,hsa-mir-149,hsa-mir-214,hsa-mir-24-2,hsa-mir-199a-1,hsa-mir-374a
Disease	Medulloblastoma	8	0.266667	5.26519	7.41e-05	4.13018	hsa-mir-125a,hsa-mir-19b-1,hsa-mir-125b-1,hsa-mir-22,hsa-mir-206,hsa-mir-125b-2,hsa-mir-495,hsa-mir-19a
Disease	Myelodysplastic Syndromes	8	0.285714	5.64127	4.28e-05	4.36856	hsa-mir-125a,hsa-mir-221,hsa-mir-125b-1,hsa-mir-1-1,hsa-mir-125b-2,hsa-mir-15a,hsa-mir-205,hsa-mir-1-2
Disease	Chronic Obstructive Pulmonary Disease	8	0.285714	5.64127	4.28e-05	4.36856	hsa-mir-199a-2,hsa-mir-149,hsa-mir-16-1,hsa-mir-1-1,hsa-mir-16-2,hsa-mir-199a-1,hsa-mir-15a,hsa-mir-1-2
Disease	Head And Neck Neoplasms	8	0.222222	4.38765	0.000298	3.52578	hsa-mir-29c,hsa-mir-221,hsa-mir-193b,hsa-mir-1-1,hsa-mir-204,hsa-mir-15a,hsa-mir-205,hsa-mir-1-2
Disease	Myeloma	8	0.5	9.87222	2.94e-07	6.53165	hsa-mir-330,hsa-mir-29b-1,hsa-mir-149,hsa-mir-15a,hsa-mir-19a,hsa-mir-125b-1,hsa-mir-125b-2,hsa-mir-29b-2
Disease	Osteoarthritis	8	0.195122	3.85257	0.000763	3.11748	hsa-mir-199a-2,hsa-mir-24-1,hsa-mir-125b-1,hsa-mir-24-2,hsa-mir-125b-2,hsa-mir-199a-1,hsa-mir-204,hsa-mir-15a
Disease	Schizophrenia	8	0.150943	2.98029	0.00428	2.36856	hsa-mir-19b-1,hsa-mir-29c,hsa-mir-15b,hsa-mir-29b-2,hsa-mir-29b-1,hsa-mir-206,hsa-mir-29a,hsa-mir-19a
Disease	Tuberculosis, Pulmonary	8	0.307692	6.07521	2.34e-05	4.63078	hsa-mir-149,hsa-mir-125b-1,hsa-mir-16-1,hsa-mir-16-2,hsa-mir-206,hsa-mir-125b-2,hsa-mir-204,hsa-mir-29a
Disease	Acute Myocardial Infarction	8	0.173913	3.43382	0.00169	2.77211	hsa-mir-221,hsa-mir-125b-1,hsa-mir-1-1,hsa-mir-214,hsa-mir-125b-2,hsa-mir-204,hsa-mir-1-2,hsa-mir-19a
Disease	Crohn Disease	8	0.242424	4.78653	0.000155	3.80967	hsa-mir-19b-1,hsa-mir-29c,hsa-mir-149,hsa-mir-29b-2,hsa-mir-29b-1,hsa-mir-495,hsa-mir-29a,hsa-mir-19a
Disease	Neuroblastoma	8	0.135593	2.67721	0.00834	2.07883	hsa-mir-19b-1,hsa-mir-128-2,hsa-mir-125b-1,hsa-mir-128-1,hsa-mir-204,hsa-mir-205,hsa-mir-29a,hsa-mir-19a
Disease	Squamous Cell Carcinoma, Lung	8	0.347826	6.86763	8.33e-06	5.07935	hsa-mir-19b-1,hsa-mir-29c,hsa-mir-29b-2,hsa-mir-29b-1,hsa-mir-206,hsa-mir-205,hsa-mir-29a,hsa-mir-19a
Disease	Bladder Outlet Obstruction	8	0.571429	11.2825	7.45e-08	7.12784	hsa-mir-1-1,hsa-mir-29b-1,hsa-mir-204,hsa-mir-29a,hsa-mir-1-2,hsa-mir-29c,hsa-mir-221,hsa-mir-29b-2
Disease	Carcinoma, Endometrial	8	0.137931	2.72337	0.00751	2.12436	hsa-mir-125b-1,hsa-mir-29b-2,hsa-mir-1-1,hsa-mir-29b-1,hsa-mir-125b-2,hsa-mir-204,hsa-mir-205,hsa-mir-1-2
Disease	Carcinoma, Esophageal	8	0.121212	2.39327	0.0161	1.79317	hsa-mir-221,hsa-mir-193b,hsa-mir-503,hsa-mir-374a,hsa-mir-138-2,hsa-mir-204,hsa-mir-205,hsa-mir-138-1
Disease	Bladder Neoplasms	8	0.216216	4.26907	0.000364	3.4389	hsa-mir-503,hsa-mir-149,hsa-mir-125b-1,hsa-mir-1-1,hsa-mir-29b-1,hsa-mir-125b-2,hsa-mir-205,hsa-mir-1-2
Disease	HIV-Associated Lipodystrophy(UP)	8	0.333333	6.58148	1.2e-05	4.92082	hsa-mir-24-1,hsa-mir-199a-1,hsa-mir-374a,hsa-mir-149,hsa-mir-24-2,hsa-mir-125a,hsa-mir-214,hsa-mir-199a-2
Disease	Rheumatoid Arthritis(UP)	8	0.470588	9.2915	5.32e-07	6.27409	hsa-mir-16-2,hsa-mir-24-1,hsa-mir-24-2,hsa-mir-125a,hsa-mir-125b-1,hsa-mir-125b-2,hsa-mir-22,hsa-mir-16-1
Disease	Chronic Obstructive Pulmonary Disease(DOWN)	8	0.470588	9.2915	5.32e-07	6.27409	hsa-mir-16-2,hsa-mir-1-2,hsa-mir-16-1,hsa-mir-149,hsa-mir-15a,hsa-mir-199a-1,hsa-mir-1-1,hsa-mir-199a-2
Disease	Atrial Fibrillation(UP)	8	0.205128	4.05014	0.000534	3.27246	hsa-mir-3613,hsa-mir-19a,hsa-mir-199a-1,hsa-mir-1-1,hsa-mir-15b,hsa-mir-1-2,hsa-mir-19b-1,hsa-mir-199a-2
Disease	Carcinoma, Pancreatic(UP)	8	0.119403	2.35755	0.0176	1.75449	hsa-mir-615,hsa-mir-3976,hsa-mir-16-1,hsa-mir-216a,hsa-mir-22,hsa-mir-19a,hsa-mir-15b,hsa-mir-16-2
Disease	Leukemia, Myeloid, Acute(UP)	8	0.235294	4.64575	0.000194	3.7122	hsa-mir-24-1,hsa-mir-221,hsa-mir-128-1,hsa-mir-19a,hsa-mir-149,hsa-mir-24-2,hsa-mir-128-2,hsa-mir-19b-1
Disease	Bladder Outlet Obstruction(DOWN)	8	0.571429	11.2825	7.45e-08	7.12784	hsa-mir-29b-1,hsa-mir-29b-2,hsa-mir-221,hsa-mir-1-2,hsa-mir-204,hsa-mir-29a,hsa-mir-29c,hsa-mir-1-1
Disease	Carcinoma, Lung, Small-Cell	7	0.333333	6.58148	4.41e-05	4.35556	hsa-mir-125a,hsa-mir-24-1,hsa-mir-29b-1,hsa-mir-495,hsa-mir-29b-2,hsa-mir-24-2,hsa-mir-28
Disease	Vascular Diseases [unspecific]	7	0.259259	5.11893	0.000262	3.5817	hsa-mir-125a,hsa-mir-15b,hsa-mir-22,hsa-mir-16-1,hsa-mir-16-2,hsa-mir-19a,hsa-mir-28
Disease	Psoriasis	7	0.212121	4.18822	0.000982	3.00789	hsa-mir-193b,hsa-mir-125b-1,hsa-mir-1266,hsa-mir-138-2,hsa-mir-125b-2,hsa-mir-138-1,hsa-mir-19a
Disease	Ewing's Sarcoma	7	0.583333	11.5176	4.37e-07	6.35952	hsa-mir-16-2,hsa-mir-29b-1,hsa-mir-22,hsa-mir-125b-1,hsa-mir-125b-2,hsa-mir-16-1,hsa-mir-29b-2
Disease	Leukemia, Lymphoblastic, Acute, T-Cell	7	0.583333	11.5176	4.37e-07	6.35952	hsa-mir-16-2,hsa-mir-193b,hsa-mir-204,hsa-mir-128-2,hsa-mir-29a,hsa-mir-128-1,hsa-mir-16-1
Disease	Lymphoma, Hodgkin	7	0.318182	6.28232	6.2e-05	4.20761	hsa-mir-24-1,hsa-mir-128-2,hsa-mir-16-1,hsa-mir-16-2,hsa-mir-128-1,hsa-mir-24-2,hsa-mir-28
Disease	Stroke	7	0.189189	3.73544	0.002	2.69897	hsa-mir-221,hsa-mir-22,hsa-mir-16-1,hsa-mir-29b-2,hsa-mir-16-2,hsa-mir-29b-1,hsa-mir-19a
Disease	Cholangiocarcinoma	7	0.2	3.94889	0.00142	2.84771	hsa-mir-221,hsa-mir-29b-2,hsa-mir-1-1,hsa-mir-29b-1,hsa-mir-205,hsa-mir-29a,hsa-mir-1-2
Disease	Muscular Dystrophy	7	0.241379	4.7659	0.000424	3.37263	hsa-mir-29c,hsa-mir-221,hsa-mir-1-1,hsa-mir-206,hsa-mir-214,hsa-mir-29a,hsa-mir-1-2
Disease	Human Immunodeficiency Virus Infection	7	0.148936	2.94066	0.00809	2.09205	hsa-mir-29c,hsa-mir-125b-1,hsa-mir-29b-2,hsa-mir-29b-1,hsa-mir-125b-2,hsa-mir-29a,hsa-mir-28
Disease	Tuberculosis	7	0.538462	10.6316	9.09e-07	6.04144	hsa-mir-29b-1,hsa-mir-29a,hsa-mir-29c,hsa-mir-582,hsa-mir-125b-1,hsa-mir-125b-2,hsa-mir-29b-2
Disease	Aortic Aneurysm	7	0.636364	12.5646	1.9e-07	6.72125	hsa-mir-1-1,hsa-mir-29b-1,hsa-mir-1-2,hsa-mir-22,hsa-mir-125b-1,hsa-mir-125b-2,hsa-mir-29b-2
Disease	Squamous Cell Carcinoma, Oral(DOWN)	7	0.145833	2.8794	0.00908	2.04191	hsa-mir-16-1,hsa-mir-138-2,hsa-mir-204,hsa-mir-138-1,hsa-mir-16-2,hsa-mir-125a,hsa-mir-216a
Disease	Carcinoma, Nasopharyngeal(UP)	7	0.175	3.45528	0.0032	2.49485	hsa-mir-205,hsa-mir-29b-1,hsa-mir-29b-2,hsa-mir-371a,hsa-mir-193b,hsa-mir-125a,hsa-mir-214
Disease	Diabetes Mellitus, Type 2(DOWN)	7	0.125	2.46806	0.0206	1.68613	hsa-mir-128-1,hsa-mir-1-1,hsa-mir-15b,hsa-mir-1-2,hsa-mir-15a,hsa-mir-128-2,hsa-mir-29a
Disease	Hepatitis B Virus Infection(DOWN)	7	0.25	4.93611	0.000335	3.47496	hsa-mir-29b-1,hsa-mir-205,hsa-mir-29b-2,hsa-mir-15a,hsa-mir-149,hsa-mir-29a,hsa-mir-29c
Disease	Myeloma(DOWN)	7	0.7	13.8211	7.21e-08	7.14206	hsa-mir-29b-1,hsa-mir-29b-2,hsa-mir-330,hsa-mir-125b-1,hsa-mir-125b-2,hsa-mir-15a,hsa-mir-149
Disease	Squamous Cell Carcinoma, Esophageal(DOWN)	7	0.0897436	1.77194	0.0954	1.02045	hsa-mir-205,hsa-mir-1-1,hsa-mir-1-2,hsa-mir-15a,hsa-mir-214,hsa-mir-29c,hsa-mir-507
Disease	Carcinoma, Breast, Triple Negative(UP)	7	0.318182	6.28232	6.2e-05	4.20761	hsa-mir-221,hsa-mir-16-1,hsa-mir-128-1,hsa-mir-15b,hsa-mir-15a,hsa-mir-16-2,hsa-mir-128-2
Disease	Ewing's Sarcoma(DOWN)	7	0.583333	11.5176	4.37e-07	6.35952	hsa-mir-16-2,hsa-mir-29b-1,hsa-mir-29b-2,hsa-mir-125b-1,hsa-mir-125b-2,hsa-mir-22,hsa-mir-16-1
Disease	Atherosclerosis(UP)	7	0.189189	3.73544	0.002	2.69897	hsa-mir-29b-1,hsa-mir-16-1,hsa-mir-29b-2,hsa-mir-16-2,hsa-mir-136,hsa-mir-29a,hsa-mir-29c
Disease	Hepatitis C Virus Infection(UP)	7	0.333333	6.58148	4.41e-05	4.35556	hsa-mir-16-2,hsa-mir-136,hsa-mir-125b-1,hsa-mir-125b-2,hsa-mir-16-1,hsa-mir-19a,hsa-mir-503
Disease	Carcinoma, Endometrial(DOWN)	7	0.2	3.94889	0.00142	2.84771	hsa-mir-29b-1,hsa-mir-29b-2,hsa-mir-1-1,hsa-mir-125b-2,hsa-mir-204,hsa-mir-1-2,hsa-mir-125b-1
Disease	Atherosclerosis(DOWN)	7	0.205882	4.06503	0.00119	2.92445	hsa-mir-221,hsa-mir-22,hsa-mir-125b-2,hsa-mir-125b-1,hsa-mir-495,hsa-mir-503,hsa-mir-216a
Disease	Squamous Cell Carcinoma, Head and Neck(DOWN)	7	0.35	6.91056	3.06e-05	4.51428	hsa-mir-128-2,hsa-mir-206,hsa-mir-1-2,hsa-mir-29a,hsa-mir-128-1,hsa-mir-29c,hsa-mir-1-1
Disease	Tuberculosis(UP)	7	0.583333	11.5176	4.37e-07	6.35952	hsa-mir-582,hsa-mir-29b-1,hsa-mir-29b-2,hsa-mir-125b-1,hsa-mir-125b-2,hsa-mir-29c,hsa-mir-29a
Disease	Autoimmune Diseases [unspecific]	6	0.166667	3.29074	0.00812	2.09044	hsa-mir-125a,hsa-mir-199a-2,hsa-mir-221,hsa-mir-149,hsa-mir-199a-1,hsa-mir-29a
Disease	Carcinoma, Thyroid	6	0.166667	3.29074	0.00812	2.09044	hsa-mir-125a,hsa-mir-221,hsa-mir-149,hsa-mir-214,hsa-mir-204,hsa-mir-205
Disease	Polycythemia Vera	6	0.3	5.92333	0.000312	3.50585	hsa-mir-125a,hsa-mir-16-2,hsa-mir-221,hsa-mir-125b-1,hsa-mir-125b-2,hsa-mir-16-1
Disease	Adenocarcinoma, Gastric	6	0.157895	3.11754	0.0106	1.97469	hsa-mir-671,hsa-mir-125b-1,hsa-mir-16-1,hsa-mir-125b-2,hsa-mir-15a,hsa-mir-205
Disease	Ependymoma	6	1	19.7444	1.44e-08	7.84164	hsa-mir-24-1,hsa-mir-29b-1,hsa-mir-15a,hsa-mir-29a,hsa-mir-29c,hsa-mir-29b-2
Disease	Hematologic Neoplasms	6	0.176471	3.48431	0.00609	2.21538	hsa-mir-221,hsa-mir-149,hsa-mir-15b,hsa-mir-125b-1,hsa-mir-125b-2,hsa-mir-15a
Disease	Human Papilloma Virus Infection	6	0.176471	3.48431	0.00609	2.21538	hsa-mir-24-1,hsa-mir-125b-1,hsa-mir-24-2,hsa-mir-125b-2,hsa-mir-15a,hsa-mir-205
Disease	Leukemia, B-Cell	6	0.428571	8.4619	3.1e-05	4.50864	hsa-mir-19b-1,hsa-mir-15a,hsa-mir-19a,hsa-mir-125b-1,hsa-mir-125b-2,hsa-mir-16-1
Disease	Lymphoma, B-Cell	6	0.25	4.93611	0.000918	3.03716	hsa-mir-19b-1,hsa-mir-22,hsa-mir-204,hsa-mir-15a,hsa-mir-29a,hsa-mir-28
Disease	Peritoneal Dialysis Failure	6	0.193548	3.82151	0.00377	2.42366	hsa-mir-221,hsa-mir-136,hsa-mir-193b,hsa-mir-15b,hsa-mir-15a,hsa-mir-205
Disease	Squamous Cell Carcinoma, Laryngeal or Hypopharyngeal	6	0.214286	4.23095	0.00218	2.66154	hsa-mir-149,hsa-mir-206,hsa-mir-214,hsa-mir-15a,hsa-mir-205,hsa-mir-19a
Disease	Cervical Neoplasms	6	0.315789	6.23509	0.000227	3.64397	hsa-mir-16-2,hsa-mir-15b,hsa-mir-214,hsa-mir-125b-1,hsa-mir-125b-2,hsa-mir-16-1
Disease	Myocardial Fibrosis	6	0.375	7.40417	7.6e-05	4.11919	hsa-mir-29b-1,hsa-mir-15b,hsa-mir-29a,hsa-mir-125b-1,hsa-mir-125b-2,hsa-mir-29b-2
Disease	Pulmonary Sarcoidosis	6	0.545455	10.7697	5.39e-06	5.26841	hsa-mir-16-2,hsa-mir-128-2,hsa-mir-15b,hsa-mir-128-1,hsa-mir-221,hsa-mir-16-1
Disease	Squamous Cell Carcinoma, Skin or Unspecific	6	0.333333	6.58148	0.000162	3.79048	hsa-mir-199a-2,hsa-mir-199a-1,hsa-mir-193b,hsa-mir-204,hsa-mir-15b,hsa-mir-205
Disease	Squamous Cell Carcinoma, Tongue	6	0.222222	4.38765	0.00178	2.74958	hsa-mir-24-1,hsa-mir-15b,hsa-mir-29b-2,hsa-mir-29b-1,hsa-mir-214,hsa-mir-24-2
Disease	Adenocarcinoma, Colon	6	0.26087	5.15072	0.000718	3.14388	hsa-mir-24-1,hsa-mir-503,hsa-mir-16-1,hsa-mir-16-2,hsa-mir-24-2,hsa-mir-552
Disease	Choriocarcinoma	6	0.1	1.97444	0.0791	1.10182	hsa-mir-221,hsa-mir-193b,hsa-mir-16-1,hsa-mir-16-2,hsa-mir-204,hsa-mir-205
Disease	Leukemia, Myeloid, Chronic	6	0.0895522	1.76816	0.1193	0.92336	hsa-mir-3646,hsa-mir-665,hsa-mir-22,hsa-mir-16-1,hsa-mir-16-2,hsa-mir-3611
Disease	Stroke, Ischemic	6	0.176471	3.48431	0.00609	2.21538	hsa-mir-199a-2,hsa-mir-149,hsa-mir-16-1,hsa-mir-16-2,hsa-mir-495,hsa-mir-199a-1
Disease	Asthma	6	0.146341	2.88943	0.0153	1.81531	hsa-mir-221,hsa-mir-149,hsa-mir-125b-1,hsa-mir-22,hsa-mir-125b-2,hsa-mir-19a
Disease	Lung Fibrosis	6	0.272727	5.38485	0.000553	3.25727	hsa-mir-19b-1,hsa-mir-221,hsa-mir-149,hsa-mir-1343,hsa-mir-29a,hsa-mir-19a
Disease	Aortic Stenosis	6	0.24	4.73867	0.00116	2.93554	hsa-mir-24-1,hsa-mir-22,hsa-mir-1-1,hsa-mir-24-2,hsa-mir-204,hsa-mir-1-2
Disease	Bronchopulmonary Dysplasia	6	0.375	7.40417	7.6e-05	4.11919	hsa-mir-29b-1,hsa-mir-503,hsa-mir-206,hsa-mir-29a,hsa-mir-214,hsa-mir-29b-2
Disease	Rhabdomyosarcoma	6	0.333333	6.58148	0.000162	3.79048	hsa-mir-1-1,hsa-mir-206,hsa-mir-29a,hsa-mir-1-2,hsa-mir-214,hsa-mir-22
Disease	Cerebral Aneurysm	6	0.3	5.92333	0.000312	3.50585	hsa-mir-1-1,hsa-mir-24-1,hsa-mir-29b-1,hsa-mir-1-2,hsa-mir-29c,hsa-mir-29b-2
Disease	Cerebral Ischemia	6	0.545455	10.7697	5.39e-06	5.26841	hsa-mir-24-1,hsa-mir-29b-1,hsa-mir-128-2,hsa-mir-128-1,hsa-mir-24-2,hsa-mir-29b-2
Disease	Heart Diseases [unspecific]	6	0.157895	3.11754	0.0106	1.97469	hsa-mir-873,hsa-mir-1-1,hsa-mir-29b-1,hsa-mir-513a-2,hsa-mir-513a-1,hsa-mir-1-2
Disease	Adenocarcinoma, Esophageal	6	0.272727	5.38485	0.000553	3.25727	hsa-mir-671,hsa-mir-193b,hsa-mir-149,hsa-mir-22,hsa-mir-330,hsa-mir-205
Disease	Carcinoma, Gallbladder	6	0.222222	4.38765	0.00178	2.74958	hsa-mir-125b-1,hsa-mir-1-1,hsa-mir-138-2,hsa-mir-125b-2,hsa-mir-1-2,hsa-mir-138-1
Disease	Polycystic Kidney Disease	6	0.428571	8.4619	3.1e-05	4.50864	hsa-mir-1-1,hsa-mir-199a-2,hsa-mir-199a-1,hsa-mir-193b,hsa-mir-205,hsa-mir-1-2
Disease	Carcinoma, Cervical(DOWN)	6	0.0909091	1.79495	0.113	0.946922	hsa-mir-29b-1,hsa-mir-206,hsa-mir-503,hsa-mir-29b-2,hsa-mir-125a,hsa-mir-214
Disease	Respiratory Syncytial Virus Pneumonia(DOWN)	6	0.6	11.8467	2.55e-06	5.59346	hsa-mir-24-2,hsa-mir-24-1,hsa-mir-125a,hsa-mir-125b-1,hsa-mir-125b-2,hsa-mir-29c
Disease	Carcinoma, Cervical(UP)	6	0.0952381	1.88042	0.0952	1.02136	hsa-mir-205,hsa-mir-15b,hsa-mir-15a,hsa-mir-520h,hsa-mir-125b-1,hsa-mir-29c
Disease	Carcinoma, Renal Cell(UP)	6	0.166667	3.29074	0.00812	2.09044	hsa-mir-221,hsa-mir-16-1,hsa-mir-19a,hsa-mir-193b,hsa-mir-15a,hsa-mir-16-2
Disease	Peritoneal Dialysis Failure(UP)	6	0.214286	4.23095	0.00218	2.66154	hsa-mir-205,hsa-mir-221,hsa-mir-15b,hsa-mir-193b,hsa-mir-15a,hsa-mir-136
Disease	Diabetes Mellitus(UP)	6	0.24	4.73867	0.00116	2.93554	hsa-mir-16-1,hsa-mir-19b-1,hsa-mir-19a,hsa-mir-16-2,hsa-mir-29a,hsa-mir-29c
Disease	Crohn Disease(DOWN)	6	0.75	14.8083	3.7e-07	6.4318	hsa-mir-29b-1,hsa-mir-29b-2,hsa-mir-29c,hsa-mir-29a,hsa-mir-19b-1,hsa-mir-19a
Disease	Carcinoma, Laryngeal(DOWN)	6	0.24	4.73867	0.00116	2.93554	hsa-mir-29b-1,hsa-mir-29b-2,hsa-mir-1277,hsa-mir-214,hsa-mir-29a,hsa-mir-29c
Disease	Preeclampsia(UP)	6	0.25	4.93611	0.000918	3.03716	hsa-mir-206,hsa-mir-22,hsa-mir-128-1,hsa-mir-204,hsa-mir-128-2,hsa-mir-495
Disease	Glioblastoma(UP)	6	0.122449	2.41769	0.0344	1.46344	hsa-mir-29b-1,hsa-mir-221,hsa-mir-330,hsa-mir-125b-2,hsa-mir-193b,hsa-mir-125b-1
Disease	Cardiovascular Diseases [unspecific](DOWN)	6	0.352941	6.96863	0.000113	3.94692	hsa-mir-29b-1,hsa-mir-29b-2,hsa-mir-29a,hsa-mir-29c,hsa-mir-216a,hsa-mir-149
Disease	Liver Cirrhosis(DOWN)	6	0.333333	6.58148	0.000162	3.79048	hsa-mir-29b-1,hsa-mir-29b-2,hsa-mir-214,hsa-mir-193b,hsa-mir-29a,hsa-mir-29c
Disease	Colon Neoplasms(UP)	6	0.666667	13.163	1.06e-06	5.97469	hsa-mir-24-2,hsa-mir-24-1,hsa-mir-582,hsa-mir-125b-1,hsa-mir-125b-2,hsa-mir-29a
Disease	Pulmonary Hypertension(UP)	6	0.4	7.89778	4.95e-05	4.30539	hsa-mir-29b-1,hsa-mir-29b-2,hsa-mir-138-2,hsa-mir-29a,hsa-mir-138-1,hsa-mir-29c
Disease	Cerebral Ischemia(DOWN)	6	0.75	14.8083	3.7e-07	6.4318	hsa-mir-24-2,hsa-mir-24-1,hsa-mir-29b-1,hsa-mir-128-2,hsa-mir-29b-2,hsa-mir-128-1
Disease	Adenocarcinoma, Esophageal(DOWN)	6	0.3	5.92333	0.000312	3.50585	hsa-mir-330,hsa-mir-205,hsa-mir-671,hsa-mir-193b,hsa-mir-22,hsa-mir-149
Disease	Chronic Hepatitis B	5	0.15625	3.08507	0.0203	1.6925	hsa-mir-125a,hsa-mir-29c,hsa-mir-29b-2,hsa-mir-29b-1,hsa-mir-15a
Disease	Cystic Fibrosis	5	0.3125	6.17014	0.000836	3.07779	hsa-mir-125a,hsa-mir-199a-2,hsa-mir-199a-1,hsa-mir-16-2,hsa-mir-16-1
Disease	Pleural Mesothelioma	5	0.15625	3.08507	0.0203	1.6925	hsa-mir-125a,hsa-mir-221,hsa-mir-16-1,hsa-mir-16-2,hsa-mir-29a
Disease	Retinoblastoma	5	0.111111	2.19383	0.0736	1.13312	hsa-mir-125a,hsa-mir-19b-1,hsa-mir-125b-1,hsa-mir-125b-2,hsa-mir-204
Disease	Aortic Aneurysm, Abdominal	5	0.238095	4.70106	0.00318	2.49757	hsa-mir-19b-1,hsa-mir-29b-1,hsa-mir-15a,hsa-mir-205,hsa-mir-29b-2
Disease	Astrocytoma	5	0.294118	5.80719	0.00114	2.9431	hsa-mir-24-1,hsa-mir-206,hsa-mir-15a,hsa-mir-221,hsa-mir-22
Disease	Diabetic Retinopathy	5	0.238095	4.70106	0.00318	2.49757	hsa-mir-16-2,hsa-mir-15a,hsa-mir-15b,hsa-mir-29a,hsa-mir-16-1
Disease	Leukemia, Lymphoblastic, Acute	5	0.208333	4.11343	0.00589	2.22988	hsa-mir-221,hsa-mir-149,hsa-mir-16-1,hsa-mir-16-2,hsa-mir-15a
Disease	Cutaneous Melanoma	5	0.263158	5.19591	0.00197	2.70553	hsa-mir-330,hsa-mir-149,hsa-mir-15b,hsa-mir-205,hsa-mir-125b-1
Disease	Systemic Lupus Erythematosus	5	0.0909091	1.79495	0.142	0.847712	hsa-mir-29c,hsa-mir-221,hsa-mir-15b,hsa-mir-16-1,hsa-mir-16-2
Disease	Carcinoma, Adrenocortical	5	0.166667	3.29074	0.0155	1.80967	hsa-mir-125b-1,hsa-mir-16-1,hsa-mir-16-2,hsa-mir-125b-2,hsa-mir-205
Disease	Inflammatory Bowel Diseases	5	0.15625	3.08507	0.0203	1.6925	hsa-mir-125b-1,hsa-mir-16-1,hsa-mir-16-2,hsa-mir-206,hsa-mir-125b-2
Disease	Gastrointestinal Neoplasms	5	0.0609756	1.20393	0.4022	0.395558	hsa-mir-24-1,hsa-mir-221,hsa-mir-214,hsa-mir-24-2,hsa-mir-19a
Disease	Aplastic Anemia	5	0.5	9.87222	6.15e-05	4.21112	hsa-mir-1-1,hsa-mir-199a-2,hsa-mir-199a-1,hsa-mir-204,hsa-mir-1-2
Disease	Kidney Injury	5	0.178571	3.52579	0.0116	1.93554	hsa-mir-24-1,hsa-mir-125b-1,hsa-mir-24-2,hsa-mir-125b-2,hsa-mir-204
Disease	Arteriosclerosis Obliterans	5	0.277778	5.48457	0.00151	2.82102	hsa-mir-1-1,hsa-mir-1-2,hsa-mir-221,hsa-mir-125b-1,hsa-mir-125b-2
Disease	Carcinoma, Rectal	5	0.104167	2.05671	0.0917	1.03763	hsa-mir-199a-2,hsa-mir-221,hsa-mir-125b-2,hsa-mir-199a-1,hsa-mir-29a
Disease	Lymphoma, Large B-Cell, Diffuse	5	0.131579	2.59795	0.0398	1.40012	hsa-mir-221,hsa-mir-214,hsa-mir-138-2,hsa-mir-138-1,hsa-mir-28
Disease	Graft-Versus-Host Disease	5	0.277778	5.48457	0.00151	2.82102	hsa-mir-199a-2,hsa-mir-199a-1,hsa-mir-671,hsa-mir-28,hsa-mir-374a
Disease	Myotonic Muscular Dystrophy	5	0.357143	7.05159	0.000416	3.38091	hsa-mir-1-1,hsa-mir-29b-1,hsa-mir-206,hsa-mir-1-2,hsa-mir-29c
Disease	Carcinoma, Hepatocellular, HBV-Related	5	0.277778	5.48457	0.00151	2.82102	hsa-mir-138-1,hsa-mir-125b-1,hsa-mir-125b-2,hsa-mir-138-2,hsa-mir-374a
Disease	Carcinoma, Oral	5	0.135135	2.66817	0.036	1.4437	hsa-mir-214,hsa-mir-138-2,hsa-mir-205,hsa-mir-520h,hsa-mir-138-1
Disease	Chondrosarcoma	5	0.238095	4.70106	0.00318	2.49757	hsa-mir-199a-2,hsa-mir-199a-1,hsa-mir-206,hsa-mir-138-1,hsa-mir-138-2
Disease	Muscular Dystrophy, Facioscapulohumeral	5	0.277778	5.48457	0.00151	2.82102	hsa-mir-1-1,hsa-mir-330,hsa-mir-206,hsa-mir-1-2,hsa-mir-582
Disease	Ischemia-Reperfusion Injury	5	0.217391	4.29227	0.00486	2.31336	hsa-mir-199a-2,hsa-mir-24-1,hsa-mir-214,hsa-mir-24-2,hsa-mir-199a-1
Disease	Carcinoma, Thyroid(DOWN)	5	0.227273	4.48737	0.00396	2.4023	hsa-mir-205,hsa-mir-204,hsa-mir-149,hsa-mir-125a,hsa-mir-214
Disease	Cystic Fibrosis(UP)	5	0.833333	16.4537	1.72e-06	5.76447	hsa-mir-16-2,hsa-mir-125a,hsa-mir-16-1,hsa-mir-199a-1,hsa-mir-199a-2
Disease	Squamous Cell Carcinoma, Esophageal(UP)	5	0.108696	2.14614	0.0794	1.10018	hsa-mir-16-1,hsa-mir-19a,hsa-mir-193b,hsa-mir-16-2,hsa-mir-125a
Disease	Diabetic Retinopathy(DOWN)	5	0.454545	8.97475	0.000108	3.96658	hsa-mir-16-2,hsa-mir-15a,hsa-mir-16-1,hsa-mir-29a,hsa-mir-15b
Disease	Squamous Cell Carcinoma, Skin or Unspecific(DOWN)	5	0.625	12.3403	1.48e-05	4.82974	hsa-mir-15b,hsa-mir-193b,hsa-mir-204,hsa-mir-199a-1,hsa-mir-199a-2
Disease	Heart Failure(DOWN)	5	0.384615	7.59402	0.000278	3.55596	hsa-mir-16-2,hsa-mir-665,hsa-mir-1-2,hsa-mir-16-1,hsa-mir-1-1
Disease	Chronic Hepatitis C(UP)	5	0.416667	8.22685	0.000178	3.74958	hsa-mir-16-2,hsa-mir-193b,hsa-mir-16-1,hsa-mir-199a-1,hsa-mir-199a-2
Disease	Carcinoma, Renal Cell, Clear-Cell(UP)	5	0.208333	4.11343	0.00589	2.22988	hsa-mir-28,hsa-mir-19a,hsa-mir-125b-2,hsa-mir-204,hsa-mir-125b-1
Disease	Parkinson's Disease(DOWN)	5	0.357143	7.05159	0.000416	3.38091	hsa-mir-214,hsa-mir-29c,hsa-mir-221,hsa-mir-29a,hsa-mir-19b-1
Disease	Diabetes Mellitus(DOWN)	5	0.277778	5.48457	0.00151	2.82102	hsa-mir-1-2,hsa-mir-204,hsa-mir-495,hsa-mir-149,hsa-mir-1-1
Disease	Carcinoma, Esophageal(UP)	5	0.178571	3.52579	0.0116	1.93554	hsa-mir-205,hsa-mir-221,hsa-mir-193b,hsa-mir-374a,hsa-mir-503
Disease	Squamous Cell Carcinoma, Oral(UP)	5	0.208333	4.11343	0.00589	2.22988	hsa-mir-29b-1,hsa-mir-221,hsa-mir-29b-2,hsa-mir-125b-2,hsa-mir-125b-1
Disease	Carcinoma, Renal Cell, Clear-Cell(DOWN)	5	0.178571	3.52579	0.0116	1.93554	hsa-mir-22,hsa-mir-199a-1,hsa-mir-1-1,hsa-mir-29a,hsa-mir-199a-2
Disease	Alzheimer's Disease(UP)	5	0.147059	2.90359	0.0259	1.5867	hsa-mir-206,hsa-mir-125b-2,hsa-mir-138-2,hsa-mir-138-1,hsa-mir-125b-1
Disease	Carcinoma, Head And Neck, Adenoid Cystic	4	0.666667	13.163	8.55e-05	4.06803	hsa-mir-125a,hsa-mir-199a-2,hsa-mir-199a-1,hsa-mir-214
Disease	Coronary Atherosclerosis	4	0.285714	5.64127	0.00417	2.37986	hsa-mir-125a,hsa-mir-199a-2,hsa-mir-199a-1,hsa-mir-221
Disease	Diabetic Nephropathy	4	0.166667	3.29074	0.03	1.52288	hsa-mir-125a,hsa-mir-125b-1,hsa-mir-214,hsa-mir-125b-2
Disease	Essential Thrombocythemia	4	0.666667	13.163	8.55e-05	4.06803	hsa-mir-125a,hsa-mir-221,hsa-mir-125b-1,hsa-mir-125b-2
Disease	Retinal Degeneration	4	0.444444	8.77531	0.000638	3.19518	hsa-mir-125a,hsa-mir-1-1,hsa-mir-204,hsa-mir-1-2
Disease	Early-Stage Breast Carcinoma	4	0.235294	4.64575	0.00882	2.05453	hsa-mir-24-1,hsa-mir-15a,hsa-mir-24-2,hsa-mir-19a
Disease	Leukemia, Lymphoblastic, Acute, B-Cell	4	0.307692	6.07521	0.0031	2.50864	hsa-mir-199a-2,hsa-mir-199a-1,hsa-mir-15a,hsa-mir-221
Disease	Multiple Sclerosis	4	0.0851064	1.68038	0.2118	0.674074	hsa-mir-15b,hsa-mir-16-1,hsa-mir-16-2,hsa-mir-214
Disease	Peripheral Vascular Disease	4	0.285714	5.64127	0.00417	2.37986	hsa-mir-16-2,hsa-mir-15b,hsa-mir-28,hsa-mir-16-1
Disease	Uterine Leiomyoma	4	0.8	15.7956	2.97e-05	4.52724	hsa-mir-29b-1,hsa-mir-29c,hsa-mir-15b,hsa-mir-29b-2
Disease	Acute Cerebral Infarction	4	0.666667	13.163	8.55e-05	4.06803	hsa-mir-16-1,hsa-mir-24-1,hsa-mir-16-2,hsa-mir-24-2
Disease	Lofgren's Syndrome	4	0.333333	6.58148	0.00223	2.6517	hsa-mir-1-1,hsa-mir-16-2,hsa-mir-1-2,hsa-mir-16-1
Disease	Spinal Cord Injuries	4	0.307692	6.07521	0.0031	2.50864	hsa-mir-16-2,hsa-mir-29b-1,hsa-mir-16-1,hsa-mir-29b-2
Disease	Leukemia, Myeloid	4	0.222222	4.38765	0.0109	1.96257	hsa-mir-19b-1,hsa-mir-19a,hsa-mir-125b-1,hsa-mir-125b-2
Disease	Carcinoma, Thyroid, Anaplastic	4	0.333333	6.58148	0.00223	2.6517	hsa-mir-206,hsa-mir-221,hsa-mir-125b-1,hsa-mir-125b-2
Disease	Cardiomyopathy	4	0.166667	3.29074	0.03	1.52288	hsa-mir-29c,hsa-mir-29b-2,hsa-mir-29b-1,hsa-mir-29a
Disease	Cholestatic Liver Injury	4	0.8	15.7956	2.97e-05	4.52724	hsa-mir-29b-1,hsa-mir-29a,hsa-mir-29c,hsa-mir-29b-2
Disease	Influenza	4	0.153846	3.03761	0.0391	1.40782	hsa-mir-24-1,hsa-mir-29c,hsa-mir-24-2,hsa-mir-29a
Disease	Leiomyoma	4	0.666667	13.163	8.55e-05	4.06803	hsa-mir-29b-1,hsa-mir-29a,hsa-mir-29c,hsa-mir-29b-2
Disease	Lymphoma, Burkitt's	4	0.307692	6.07521	0.0031	2.50864	hsa-mir-29b-1,hsa-mir-29a,hsa-mir-29c,hsa-mir-29b-2
Disease	Squamous Cell Carcinoma, Cerevial	4	0.235294	4.64575	0.00882	2.05453	hsa-mir-205,hsa-mir-29a,hsa-mir-138-1,hsa-mir-138-2
Disease	Leukemia, Biphenotypic, Acute	4	0.666667	13.163	8.55e-05	4.06803	hsa-mir-29b-1,hsa-mir-125b-1,hsa-mir-125b-2,hsa-mir-29b-2
Disease	Myocardial Ischemic-Reperfusion Injury	4	0.25	4.93611	0.00701	2.15428	hsa-mir-1-1,hsa-mir-128-2,hsa-mir-1-2,hsa-mir-128-1
Disease	Costello Syndrome	4	0.666667	13.163	8.55e-05	4.06803	hsa-mir-330,hsa-mir-206,hsa-mir-138-1,hsa-mir-138-2
Disease	Cardiomegaly	4	0.8	15.7956	2.97e-05	4.52724	hsa-mir-1-2,hsa-mir-1-1,hsa-mir-199a-2,hsa-mir-199a-1
Disease	Adrenal Cortex Neoplasms	4	0.333333	6.58148	0.00223	2.6517	hsa-mir-24-1,hsa-mir-503,hsa-mir-214,hsa-mir-24-2
Disease	Irritable Bowel Syndrome	4	0.666667	13.163	8.55e-05	4.06803	hsa-mir-199a-2,hsa-mir-199a-1,hsa-mir-24-1,hsa-mir-24-2
Disease	Testicular Germ Cell Tumor	4	0.4	7.89778	0.00102	2.9914	hsa-mir-199a-2,hsa-mir-199a-1,hsa-mir-371a,hsa-mir-214
Disease	Coronary Atherosclerosis(DOWN)	4	0.571429	11.2825	0.000192	3.7167	hsa-mir-125a,hsa-mir-199a-1,hsa-mir-221,hsa-mir-199a-2
Disease	Carcinoma, Head And Neck, Adenoid Cystic(UP)	4	0.666667	13.163	8.55e-05	4.06803	hsa-mir-125a,hsa-mir-214,hsa-mir-199a-1,hsa-mir-199a-2
Disease	Chronic Kidney Disease(DOWN)	4	0.307692	6.07521	0.0031	2.50864	hsa-mir-374a,hsa-mir-15a,hsa-mir-19a,hsa-mir-15b
Disease	Multiple Myeloma(DOWN)	4	0.190476	3.76085	0.019	1.72125	hsa-mir-199a-2,hsa-mir-15a,hsa-mir-199a-1,hsa-mir-16-1
Disease	Astrocytoma(UP)	4	0.666667	13.163	8.55e-05	4.06803	hsa-mir-24-1,hsa-mir-221,hsa-mir-22,hsa-mir-15a
Disease	Adenocarcinoma, Lung(UP)	4	0.148148	2.9251	0.0442	1.35458	hsa-mir-15b,hsa-mir-149,hsa-mir-214,hsa-mir-29a
Disease	Adenocarcinoma, Lung(DOWN)	4	0.102564	2.02507	0.1315	0.881074	hsa-mir-206,hsa-mir-16-1,hsa-mir-485,hsa-mir-16-2
Disease	Cardiomyopathy, Hypertrophic(DOWN)	4	0.285714	5.64127	0.00417	2.37986	hsa-mir-16-2,hsa-mir-1-2,hsa-mir-16-1,hsa-mir-1-1
Disease	Acute Cerebral Infarction(UP)	4	0.8	15.7956	2.97e-05	4.52724	hsa-mir-16-2,hsa-mir-24-1,hsa-mir-16-1,hsa-mir-24-2
Disease	Adenocarcinoma, Colon(UP)	4	0.4	7.89778	0.00102	2.9914	hsa-mir-16-2,hsa-mir-24-1,hsa-mir-24-2,hsa-mir-16-1
Disease	Lung Fibrosis(DOWN)	4	0.333333	6.58148	0.00223	2.6517	hsa-mir-221,hsa-mir-19b-1,hsa-mir-19a,hsa-mir-149
Disease	Acute Myocardial Infarction(UP)	4	0.166667	3.29074	0.03	1.52288	hsa-mir-221,hsa-mir-19a,hsa-mir-125b-2,hsa-mir-125b-1
Disease	Leukemia(UP)	4	0.25	4.93611	0.00701	2.15428	hsa-mir-125b-2,hsa-mir-125b-1,hsa-mir-29a,hsa-mir-19a
Disease	Acute Myocardial Infarction(DOWN)	4	0.2	3.94889	0.016	1.79588	hsa-mir-214,hsa-mir-1-2,hsa-mir-204,hsa-mir-1-1
Disease	Cholangiocarcinoma(DOWN)	4	0.307692	6.07521	0.0031	2.50864	hsa-mir-29b-1,hsa-mir-205,hsa-mir-29b-2,hsa-mir-29a
Disease	Cholestatic Liver Injury(DOWN)	4	0.8	15.7956	2.97e-05	4.52724	hsa-mir-29c,hsa-mir-29b-1,hsa-mir-29b-2,hsa-mir-29a
Disease	Leiomyoma(DOWN)	4	0.8	15.7956	2.97e-05	4.52724	hsa-mir-29b-2,hsa-mir-29b-1,hsa-mir-29a,hsa-mir-29c
Disease	Lymphoma, Burkitt's(DOWN)	4	0.8	15.7956	2.97e-05	4.52724	hsa-mir-29c,hsa-mir-29b-1,hsa-mir-29b-2,hsa-mir-29a
Disease	Human Immunodeficiency Virus Infection(UP)	4	0.222222	4.38765	0.0109	1.96257	hsa-mir-29b-1,hsa-mir-29b-2,hsa-mir-29a,hsa-mir-29c
Disease	Endometriosis(UP)	4	0.5	9.87222	0.000369	3.43297	hsa-mir-149,hsa-mir-29c,hsa-mir-199a-1,hsa-mir-199a-2
Disease	Hepatitis B Virus Infection(UP)	4	0.222222	4.38765	0.0109	1.96257	hsa-mir-125b-2,hsa-mir-125b-1,hsa-mir-22,hsa-mir-374a
Disease	Carcinoma, Gallbladder(DOWN)	4	0.333333	6.58148	0.00223	2.6517	hsa-mir-138-2,hsa-mir-1-2,hsa-mir-138-1,hsa-mir-1-1
Disease	Chondrosarcoma(UP)	4	0.571429	11.2825	0.000192	3.7167	hsa-mir-138-2,hsa-mir-138-1,hsa-mir-199a-1,hsa-mir-199a-2
Disease	Squamous Cell Carcinoma, Head and Neck(UP)	4	0.222222	4.38765	0.0109	1.96257	hsa-mir-24-2,hsa-mir-24-1,hsa-mir-138-2,hsa-mir-138-1
Disease	Heart Diseases [unspecific](DOWN)	4	0.210526	4.15673	0.0133	1.87615	hsa-mir-1-2,hsa-mir-513a-1,hsa-mir-513a-2,hsa-mir-1-1
Disease	Acute Coronary Syndrome	3	0.136364	2.69242	0.0965	1.01547	hsa-mir-125a,hsa-mir-15b,hsa-mir-15a
Disease	Hepatoblastoma	3	0.115385	2.27821	0.1413	0.849858	hsa-mir-125a,hsa-mir-221,hsa-mir-214
Disease	Liver Diseases [unspecific]	3	0.103448	2.04253	0.1786	0.748119	hsa-mir-125a,hsa-mir-19b-1,hsa-mir-29a
Disease	ACTH-Secreting Pituitary Adenoma	3	0.272727	5.38485	0.0154	1.81248	hsa-mir-16-1,hsa-mir-16-2,hsa-mir-15a
Disease	Epstein-Barr Virus Infection	3	0.166667	3.29074	0.059	1.22915	hsa-mir-15a,hsa-mir-15b,hsa-mir-221
Disease	Intervertebral Disc Degeneration	3	0.230769	4.55641	0.0248	1.60555	hsa-mir-15a,hsa-mir-138-1,hsa-mir-138-2
Disease	Lymphoma, Mantle-Cell	3	0.5	9.87222	0.00225	2.64782	hsa-mir-15b,hsa-mir-15a,hsa-mir-16-1
Disease	Sepsis	3	0.0882353	1.74216	0.2457	0.609595	hsa-mir-15a,hsa-mir-29a,hsa-mir-19a
Disease	Lymphoma, T-Cell	3	0.115385	2.27821	0.1413	0.849858	hsa-mir-19b-1,hsa-mir-16-1,hsa-mir-16-2
Disease	Acute Ischemic Stroke	3	0.214286	4.23095	0.0305	1.5157	hsa-mir-330,hsa-mir-19a,hsa-mir-22
Disease	Allergic Rhinitis	3	0.142857	2.82063	0.0864	1.06349	hsa-mir-19b-1,hsa-mir-149,hsa-mir-19a
Disease	Colitis	3	0.25	4.93611	0.0198	1.70333	hsa-mir-138-1,hsa-mir-19a,hsa-mir-138-2
Disease	Carcinoma, Thyroid, Papillary	3	0.0535714	1.05774	0.5473	0.261775	hsa-mir-221,hsa-mir-214,hsa-mir-204
Disease	Intrahepatic Cholangiocarcinoma	3	0.136364	2.69242	0.0965	1.01547	hsa-mir-1-1,hsa-mir-204,hsa-mir-1-2
Disease	Mesial Temporal Lobe Epilepsy	3	0.166667	3.29074	0.059	1.22915	hsa-mir-204,hsa-mir-128-2,hsa-mir-128-1
Disease	Allergy	3	0.142857	2.82063	0.0864	1.06349	hsa-mir-22,hsa-mir-615,hsa-mir-221
Disease	Alopecia	3	0.333333	6.58148	0.00845	2.07314	hsa-mir-221,hsa-mir-125b-1,hsa-mir-125b-2
Disease	Viral Myocarditis	3	0.3	5.92333	0.0116	1.93554	hsa-mir-1-1,hsa-mir-1-2,hsa-mir-221
Disease	Leukemia, T-Cell	3	0.6	11.8467	0.00117	2.93181	hsa-mir-128-1,hsa-mir-128-2,hsa-mir-28
Disease	Acquired Immunodeficiency Syndrome	3	0.6	11.8467	0.00117	2.93181	hsa-mir-29b-1,hsa-mir-29b-2,hsa-mir-29a
Disease	Cardiometabolic Disorders	3	0.75	14.8083	0.000485	3.31426	hsa-mir-29b-1,hsa-mir-29b-2,hsa-mir-29a
Disease	Machado-Joseph Disease	3	0.272727	5.38485	0.0154	1.81248	hsa-mir-29a,hsa-mir-125b-1,hsa-mir-125b-2
Disease	Acute Kidney Injury	3	0.176471	3.48431	0.051	1.29243	hsa-mir-216a,hsa-mir-125b-1,hsa-mir-125b-2
Disease	Adenovirus Infection	3	0.0833333	1.64537	0.2737	0.562725	hsa-mir-193b,hsa-mir-125b-1,hsa-mir-125b-2
Disease	Amyotrophic Lateral Sclerosis	3	0.333333	6.58148	0.00845	2.07314	hsa-mir-206,hsa-mir-125b-1,hsa-mir-125b-2
Disease	Atopic Dermatitis	3	0.333333	6.58148	0.00845	2.07314	hsa-mir-22,hsa-mir-125b-1,hsa-mir-125b-2
Disease	Fatty Liver, Non-Alcoholic	3	0.2	3.94889	0.0367	1.43533	hsa-mir-149,hsa-mir-125b-1,hsa-mir-125b-2
Disease	Habitual Abortion	3	0.214286	4.23095	0.0305	1.5157	hsa-mir-149,hsa-mir-520h,hsa-mir-125b-2
Disease	Mild Cognitive Impairment	3	0.272727	5.38485	0.0154	1.81248	hsa-mir-206,hsa-mir-128-2,hsa-mir-128-1
Disease	Alcoholic Cardiomyopathy	3	0.375	7.40417	0.00585	2.23284	hsa-mir-485,hsa-mir-138-1,hsa-mir-138-2
Disease	Chordoma	3	0.214286	4.23095	0.0305	1.5157	hsa-mir-1-1,hsa-mir-149,hsa-mir-1-2
Disease	Distal Myopathy	3	0.6	11.8467	0.00117	2.93181	hsa-mir-1-2,hsa-mir-206,hsa-mir-1-1
Disease	Muscular Dystrophy, Duchenne	3	0.5	9.87222	0.00225	2.64782	hsa-mir-1-1,hsa-mir-206,hsa-mir-1-2
Disease	Musculoskeletal Abnormalities [unspecific]	3	0.6	11.8467	0.00117	2.93181	hsa-mir-1-2,hsa-mir-206,hsa-mir-1-1
Disease	Vascular Hypertrophy	3	0.142857	2.82063	0.0864	1.06349	hsa-mir-1-1,hsa-mir-206,hsa-mir-1-2
Disease	Carcinoma, Urothelial, Upper Tract	3	0.0967742	1.91075	0.2048	0.68867	hsa-mir-22,hsa-mir-330,hsa-mir-205
Disease	Keloid	3	0.230769	4.55641	0.0248	1.60555	hsa-mir-199a-2,hsa-mir-199a-1,hsa-mir-205
Disease	Carcinoma, Basal Cell	3	0.3	5.92333	0.0116	1.93554	hsa-mir-24-1,hsa-mir-485,hsa-mir-24-2
Disease	Hyperlipidemia	3	0.6	11.8467	0.00117	2.93181	hsa-mir-485,hsa-mir-24-2,hsa-mir-24-1
Disease	Leukemia(DOWN)	3	0.176471	3.48431	0.051	1.29243	hsa-mir-24-2,hsa-mir-24-1,hsa-mir-125a
Disease	Adenocarcinoma, Pancreatic Ductal(DOWN)	3	0.115385	2.27821	0.1413	0.849858	hsa-mir-615,hsa-mir-206,hsa-mir-15a
Disease	Endometriosis(DOWN)	3	0.2	3.94889	0.0367	1.43533	hsa-mir-16-2,hsa-mir-16-1,hsa-mir-15a
Disease	Sickle Cell Disease(DOWN)	3	1	19.7444	0.000126	3.89963	hsa-mir-15a,hsa-mir-214,hsa-mir-199a-2
Disease	Human Papilloma Virus Infection(UP)	3	0.25	4.93611	0.0198	1.70333	hsa-mir-125b-1,hsa-mir-125b-2,hsa-mir-15a
Disease	Intervertebral Disc Degeneration(UP)	3	0.333333	6.58148	0.00845	2.07314	hsa-mir-15a,hsa-mir-138-2,hsa-mir-138-1
Disease	Osteoarthritis(UP)	3	0.130435	2.57536	0.1071	0.970211	hsa-mir-125b-2,hsa-mir-15a,hsa-mir-125b-1
Disease	Alzheimer's Disease(DOWN)	3	0.115385	2.27821	0.1413	0.849858	hsa-mir-15b,hsa-mir-193b,hsa-mir-29c
Disease	Squamous Cell Carcinoma, Tongue(DOWN)	3	0.2	3.94889	0.0367	1.43533	hsa-mir-29b-1,hsa-mir-29b-2,hsa-mir-15b
Disease	Respiratory Syncytial Virus Pneumonia(UP)	3	0.375	7.40417	0.00585	2.23284	hsa-mir-16-2,hsa-mir-16-1,hsa-mir-29a
Disease	Colitis(DOWN)	3	0.428571	8.4619	0.00379	2.42136	hsa-mir-138-2,hsa-mir-138-1,hsa-mir-19a
Disease	Early-Stage Breast Carcinoma(DOWN)	3	0.5	9.87222	0.00225	2.64782	hsa-mir-24-2,hsa-mir-24-1,hsa-mir-19a
Disease	Aortic Stenosis(DOWN)	3	0.1875	3.70208	0.0436	1.36051	hsa-mir-1-2,hsa-mir-204,hsa-mir-1-1
Disease	Carcinoma, Esophageal(DOWN)	3	0.1	1.97444	0.1916	0.717604	hsa-mir-138-2,hsa-mir-204,hsa-mir-138-1
Disease	Leukemia, Lymphoblastic, Acute, T-Cell(DOWN)	3	0.6	11.8467	0.00117	2.93181	hsa-mir-204,hsa-mir-29a,hsa-mir-193b
Disease	Mesial Temporal Lobe Epilepsy(DOWN)	3	0.5	9.87222	0.00225	2.64782	hsa-mir-128-2,hsa-mir-204,hsa-mir-128-1
Disease	Osteoarthritis(DOWN)	3	0.157895	3.11754	0.0676	1.17005	hsa-mir-199a-2,hsa-mir-204,hsa-mir-199a-1
Disease	Pulmonary Hypertension(DOWN)	3	0.272727	5.38485	0.0154	1.81248	hsa-mir-206,hsa-mir-193b,hsa-mir-204
Disease	Aplastic Anemia(UP)	3	0.6	11.8467	0.00117	2.93181	hsa-mir-1-2,hsa-mir-1-1,hsa-mir-204
Disease	Hepatitis C Virus Infection(DOWN)	3	0.136364	2.69242	0.0965	1.01547	hsa-mir-221,hsa-mir-199a-1,hsa-mir-199a-2
Disease	Leukemia, Lymphoblastic, Acute, B-Cell(DOWN)	3	0.5	9.87222	0.00225	2.64782	hsa-mir-221,hsa-mir-199a-1,hsa-mir-199a-2
Disease	Carcinoma, Laryngeal(UP)	3	0.214286	4.23095	0.0305	1.5157	hsa-mir-205,hsa-mir-193b,hsa-mir-221
Disease	Multiple Myeloma(UP)	3	0.2	3.94889	0.0367	1.43533	hsa-mir-24-2,hsa-mir-24-1,hsa-mir-221
Disease	Graft-Versus-Host Disease(DOWN)	3	0.333333	6.58148	0.00845	2.07314	hsa-mir-671,hsa-mir-28,hsa-mir-374a
Disease	Myocardial Fibrosis(DOWN)	3	0.333333	6.58148	0.00845	2.07314	hsa-mir-29b-1,hsa-mir-29b-2,hsa-mir-29a
Disease	Neuroblastoma(DOWN)	3	0.130435	2.57536	0.1071	0.970211	hsa-mir-205,hsa-mir-125b-1,hsa-mir-29a
Disease	Squamous Cell Carcinoma, Cerevial(DOWN)	3	0.6	11.8467	0.00117	2.93181	hsa-mir-29a,hsa-mir-138-2,hsa-mir-138-1
Disease	Cardiomyopathy, Hypertrophic(UP)	3	0.6	11.8467	0.00117	2.93181	hsa-mir-214,hsa-mir-29c,hsa-mir-29a
Disease	Machado-Joseph Disease(UP)	3	0.6	11.8467	0.00117	2.93181	hsa-mir-125b-1,hsa-mir-125b-2,hsa-mir-29a
Disease	Bronchopulmonary Dysplasia(DOWN)	3	0.75	14.8083	0.000485	3.31426	hsa-mir-29b-1,hsa-mir-29b-2,hsa-mir-206
Disease	Chronic Hepatitis C(DOWN)	3	0.272727	5.38485	0.0154	1.81248	hsa-mir-29b-1,hsa-mir-29b-2,hsa-mir-29c
Disease	Uterine Leiomyoma(DOWN)	3	0.75	14.8083	0.000485	3.31426	hsa-mir-29b-1,hsa-mir-29c,hsa-mir-29b-2
Disease	Asthma(DOWN)	3	0.25	4.93611	0.0198	1.70333	hsa-mir-125b-1,hsa-mir-125b-2,hsa-mir-22
Disease	Carcinoma, Thyroid, Anaplastic(DOWN)	3	0.6	11.8467	0.00117	2.93181	hsa-mir-125b-1,hsa-mir-125b-2,hsa-mir-206
Disease	Carcinoma, Hepatocellular, HBV-Related(UP)	3	0.3	5.92333	0.0116	1.93554	hsa-mir-125b-1,hsa-mir-125b-2,hsa-mir-374a
Disease	Diabetic Nephropathy(UP)	3	0.272727	5.38485	0.0154	1.81248	hsa-mir-125b-1,hsa-mir-125b-2,hsa-mir-214
Disease	Carcinoma, Breast, Triple Negative(DOWN)	3	0.111111	2.19383	0.1534	0.814175	hsa-mir-205,hsa-mir-206,hsa-mir-136
Disease	Carcinoma, Oral(DOWN)	3	0.2	3.94889	0.0367	1.43533	hsa-mir-205,hsa-mir-138-2,hsa-mir-138-1
Disease	Muscular Dystrophy(UP)	3	0.333333	6.58148	0.00845	2.07314	hsa-mir-206,hsa-mir-1-2,hsa-mir-1-1
Disease	Muscular Dystrophy, Duchenne(UP)	3	0.5	9.87222	0.00225	2.64782	hsa-mir-206,hsa-mir-1-2,hsa-mir-1-1
Disease	Muscular Dystrophy, Facioscapulohumeral(UP)	3	0.6	11.8467	0.00117	2.93181	hsa-mir-1-2,hsa-mir-1-1,hsa-mir-206
Disease	Squamous Cell Carcinoma, Laryngeal or Hypopharyngeal(DOWN)	3	0.214286	4.23095	0.0305	1.5157	hsa-mir-214,hsa-mir-206,hsa-mir-149
Disease	Stroke, Ischemic(UP)	3	0.3	5.92333	0.0116	1.93554	hsa-mir-199a-1,hsa-mir-149,hsa-mir-199a-2
Disease	Human Papilloma Virus Infection(DOWN)	3	0.333333	6.58148	0.00845	2.07314	hsa-mir-24-2,hsa-mir-24-1,hsa-mir-205
Disease	Rhabdomyosarcoma(DOWN)	3	0.428571	8.4619	0.00379	2.42136	hsa-mir-214,hsa-mir-206,hsa-mir-22
Disease	Lymphoma(DOWN)	3	0.176471	3.48431	0.051	1.29243	hsa-mir-199a-1,hsa-mir-22,hsa-mir-199a-2
Disease	Hypertension(DOWN)	3	0.375	7.40417	0.00585	2.23284	hsa-mir-24-2,hsa-mir-24-1,hsa-mir-214
Disease	Squamous Cell Carcinoma, Tongue(UP)	3	0.3	5.92333	0.0116	1.93554	hsa-mir-24-2,hsa-mir-24-1,hsa-mir-214
Disease	Testicular Germ Cell Tumor(DOWN)	3	1	19.7444	0.000126	3.89963	hsa-mir-214,hsa-mir-199a-1,hsa-mir-199a-2
Disease	Androgenetic Alopecia	2	1	19.7444	0.00254	2.59517	hsa-mir-125a,hsa-mir-485
Disease	Carotid Atherosclerosis	2	0.2	3.94889	0.0876	1.0575	hsa-mir-125a,hsa-mir-221
Disease	Ectopic Pregnancy	2	0.153846	3.03761	0.1378	0.860751	hsa-mir-125a,hsa-mir-873
Disease	Immune Thrombocytopenic Purpura	2	0.153846	3.03761	0.1378	0.860751	hsa-mir-125a,hsa-mir-4778
Disease	Diabetic Vasculopathy	2	0.5	9.87222	0.0142	1.84771	hsa-mir-503,hsa-mir-15a
Disease	Epilepsy	2	0.0740741	1.46255	0.4011	0.396747	hsa-mir-221,hsa-mir-15a
Disease	Myasthenia Gravis	2	0.142857	2.82063	0.1557	0.807711	hsa-mir-15a,hsa-mir-15b
Disease	Bipolar Disorder	2	0.25	4.93611	0.0582	1.23508	hsa-mir-206,hsa-mir-15b
Disease	Carcinoma, Hepatocellular, HCV-Related	2	0.4	7.89778	0.023	1.63827	hsa-mir-16-1,hsa-mir-16-2
Disease	Carcinoma, Ovarian, Serous	2	0.0833333	1.64537	0.3454	0.461678	hsa-mir-16-1,hsa-mir-16-2
Disease	Chronic Inflammatory Pain	2	1	19.7444	0.00254	2.59517	hsa-mir-16-1,hsa-mir-16-2
Disease	Plasmodium vivax Infection	2	0.5	9.87222	0.0142	1.84771	hsa-mir-16-1,hsa-mir-16-2
Disease	Pregnancy Complications [unspecific]	2	0.4	7.89778	0.023	1.63827	hsa-mir-16-1,hsa-mir-16-2
Disease	Stroke, Hemorrhagic	2	0.4	7.89778	0.023	1.63827	hsa-mir-16-1,hsa-mir-16-2
Disease	Carcinoma, Supraglottic	2	0.4	7.89778	0.023	1.63827	hsa-mir-206,hsa-mir-19a
Disease	Carcinoma, Vulvar	2	0.222222	4.38765	0.0724	1.14026	hsa-mir-19b-1,hsa-mir-19a
Disease	Azoospermia	2	0.181818	3.5899	0.1037	0.984221	hsa-mir-19b-1,hsa-mir-371a
Disease	Unstable Angina	2	0.5	9.87222	0.0142	1.84771	hsa-mir-28,hsa-mir-19b-1
Disease	Nasopharyngeal Neoplasms	2	0.333333	6.58148	0.0333	1.47756	hsa-mir-204,hsa-mir-29c
Disease	Chronic Heart Failure	2	0.333333	6.58148	0.0333	1.47756	hsa-mir-214,hsa-mir-221
Disease	Kaposi's Sarcoma	2	0.0740741	1.46255	0.4011	0.396747	hsa-mir-221,hsa-mir-149
Disease	Liver Injury	2	0.133333	2.63259	0.174	0.759451	hsa-mir-877,hsa-mir-221
Disease	Maternal Obesity During Childbirth	2	0.133333	2.63259	0.174	0.759451	hsa-mir-221,hsa-mir-29c
Disease	Pediatric Astrocytoma	2	0.4	7.89778	0.023	1.63827	hsa-mir-128-1,hsa-mir-221
Disease	Thyroid Neoplasms	2	0.125	2.46806	0.1926	0.715344	hsa-mir-22,hsa-mir-221
Disease	Vasculitis	2	0.25	4.93611	0.0582	1.23508	hsa-mir-29a,hsa-mir-221
Disease	Liver Neoplasms	2	0.08	1.57956	0.3641	0.438779	hsa-mir-24-1,hsa-mir-29a
Disease	Wounds and Injuries [unspecific]	2	0.4	7.89778	0.023	1.63827	hsa-mir-29b-1,hsa-mir-29b-2
Disease	Carcinoma, Head And Neck	2	0.153846	3.03761	0.1378	0.860751	hsa-mir-149,hsa-mir-29c
Disease	Epithelioid Sarcoma	2	0.5	9.87222	0.0142	1.84771	hsa-mir-206,hsa-mir-671
Disease	Soft Tissue Sarcoma	2	0.25	4.93611	0.0582	1.23508	hsa-mir-206,hsa-mir-671
Disease	Acute Megakaryoblastic Leukemia	2	0.666667	13.163	0.00736	2.13312	hsa-mir-125b-2,hsa-mir-125b-1
Disease	Cervical Dysplasia	2	0.333333	6.58148	0.0333	1.47756	hsa-mir-125b-2,hsa-mir-125b-1
Disease	Early-Stage Colon Carcinoma	2	0.4	7.89778	0.023	1.63827	hsa-mir-125b-2,hsa-mir-125b-1
Disease	Kidney Diseases [unspecific]	2	0.285714	5.64127	0.0451	1.34582	hsa-mir-125b-1,hsa-mir-125b-2
Disease	Leukemia, Lymphoblastic, Acute, Childhood	2	0.166667	3.29074	0.1204	0.919374	hsa-mir-125b-1,hsa-mir-125b-2
Disease	Leukemia, Promyelocytic, Acute	2	0.133333	2.63259	0.174	0.759451	hsa-mir-125b-1,hsa-mir-125b-2
Disease	Leukemia-Lymphoma, Precursor B-Cell Lymphoblastic	2	0.222222	4.38765	0.0724	1.14026	hsa-mir-125b-1,hsa-mir-125b-2
Disease	Nevus	2	0.666667	13.163	0.00736	2.13312	hsa-mir-125b-1,hsa-mir-125b-2
Disease	Rectal Neoplasms	2	0.666667	13.163	0.00736	2.13312	hsa-mir-125b-2,hsa-mir-125b-1
Disease	Rhinosinusitis	2	0.153846	3.03761	0.1378	0.860751	hsa-mir-125b-1,hsa-mir-125b-2
Disease	Prolactinoma	2	0.133333	2.63259	0.174	0.759451	hsa-mir-136,hsa-mir-22
Disease	Nervous System Diseases [unspecific]	2	0.2	3.94889	0.0876	1.0575	hsa-mir-138-1,hsa-mir-138-2
Disease	Panic Disorder	2	0.4	7.89778	0.023	1.63827	hsa-mir-138-2,hsa-mir-22
Disease	Arrhythmia	2	0.25	4.93611	0.0582	1.23508	hsa-mir-1-1,hsa-mir-1-2
Disease	Chronic Atrial Fibrillation	2	0.666667	13.163	0.00736	2.13312	hsa-mir-1-2,hsa-mir-1-1
Disease	Congenital Heart Diseases	2	0.0909091	1.79495	0.3074	0.512296	hsa-mir-1-1,hsa-mir-1-2
Disease	Essential Hypertension	2	0.105263	2.07836	0.2497	0.602581	hsa-mir-1-1,hsa-mir-1-2
Disease	Long QT Syndrome	2	0.5	9.87222	0.0142	1.84771	hsa-mir-1-2,hsa-mir-1-1
Disease	Ventricular Tachycardia	2	0.4	7.89778	0.023	1.63827	hsa-mir-1-2,hsa-mir-1-1
Disease	Carcinoma, Endometrioid Endometrial	2	0.285714	5.64127	0.0451	1.34582	hsa-mir-205,hsa-mir-22
Disease	Hirschsprung's Disease	2	0.0909091	1.79495	0.3074	0.512296	hsa-mir-24-1,hsa-mir-206
Disease	Mycobacterium Tuberculosis Infection	2	0.153846	3.03761	0.1378	0.860751	hsa-mir-206,hsa-mir-485
Disease	Acute Pancreatitis	2	0.285714	5.64127	0.0451	1.34582	hsa-mir-216a,hsa-mir-22
Disease	Carcinoma, Adenoid Cystic	2	0.285714	5.64127	0.0451	1.34582	hsa-mir-24-1,hsa-mir-24-2
Disease	Erythropoiesis	2	0.666667	13.163	0.00736	2.13312	hsa-mir-24-2,hsa-mir-24-1
Disease	Leukemia, Acute	2	0.666667	13.163	0.00736	2.13312	hsa-mir-24-2,hsa-mir-24-1
Disease	Cardiac Myocyte Injury	2	0.222222	4.38765	0.0724	1.14026	hsa-mir-199a-2,hsa-mir-199a-1
Disease	Chronic Hepatitis	2	0.181818	3.5899	0.1037	0.984221	hsa-mir-199a-2,hsa-mir-199a-1
Disease	Sickle Cell Disease	2	0.4	7.89778	0.023	1.63827	hsa-mir-214,hsa-mir-199a-2
Disease	Retinoblastoma(DOWN)	2	0.142857	2.82063	0.1557	0.807711	hsa-mir-125a,hsa-mir-204
Disease	Carotid Atherosclerosis(UP)	2	0.25	4.93611	0.0582	1.23508	hsa-mir-125a,hsa-mir-221
Disease	Liver Diseases [unspecific](UP)	2	0.117647	2.32288	0.2115	0.67469	hsa-mir-125a,hsa-mir-29a
Disease	Myelodysplastic Syndromes(UP)	2	0.285714	5.64127	0.0451	1.34582	hsa-mir-205,hsa-mir-125a
Disease	Psoriasis(UP)	2	0.153846	3.03761	0.1378	0.860751	hsa-mir-1266,hsa-mir-19a
Disease	Adenocarcinoma, Gastric(DOWN)	2	0.25	4.93611	0.0582	1.23508	hsa-mir-15a,hsa-mir-16-1
Disease	Hematologic Neoplasms(DOWN)	2	0.5	9.87222	0.0142	1.84771	hsa-mir-15a,hsa-mir-15b
Disease	Myasthenia Gravis(DOWN)	2	0.222222	4.38765	0.0724	1.14026	hsa-mir-15a,hsa-mir-15b
Disease	Aortic Aneurysm, Abdominal(UP)	2	0.4	7.89778	0.023	1.63827	hsa-mir-15a,hsa-mir-205
Disease	Multiple Sclerosis(DOWN)	2	0.181818	3.5899	0.1037	0.984221	hsa-mir-214,hsa-mir-15b
Disease	Pulmonary Sarcoidosis(UP)	2	0.4	7.89778	0.023	1.63827	hsa-mir-15b,hsa-mir-221
Disease	Lung Neoplasms(DOWN)	2	0.4	7.89778	0.023	1.63827	hsa-mir-16-2,hsa-mir-16-1
Disease	Plasmodium vivax Infection(DOWN)	2	0.5	9.87222	0.0142	1.84771	hsa-mir-16-2,hsa-mir-16-1
Disease	Pleural Mesothelioma(DOWN)	2	0.166667	3.29074	0.1204	0.919374	hsa-mir-16-2,hsa-mir-16-1
Disease	Chronic Inflammatory Pain(UP)	2	1	19.7444	0.00254	2.59517	hsa-mir-16-2,hsa-mir-16-1
Disease	Multiple Sclerosis(UP)	2	0.142857	2.82063	0.1557	0.807711	hsa-mir-16-2,hsa-mir-16-1
Disease	Stroke(UP)	2	0.666667	13.163	0.00736	2.13312	hsa-mir-16-2,hsa-mir-16-1
Disease	Systemic Lupus Erythematosus(UP)	2	0.153846	3.03761	0.1378	0.860751	hsa-mir-16-2,hsa-mir-16-1
Disease	Stroke(DOWN)	2	0.285714	5.64127	0.0451	1.34582	hsa-mir-221,hsa-mir-19a
Disease	Asthma(UP)	2	0.2	3.94889	0.0876	1.0575	hsa-mir-221,hsa-mir-19a
Disease	Schizophrenia(UP)	2	0.142857	2.82063	0.1557	0.807711	hsa-mir-19a,hsa-mir-19b-1
Disease	Squamous Cell Carcinoma, Laryngeal or Hypopharyngeal(UP)	2	0.181818	3.5899	0.1037	0.984221	hsa-mir-205,hsa-mir-19a
Disease	Melanoma(DOWN)	2	0.0625	1.23403	0.4886	0.311047	hsa-mir-206,hsa-mir-507
Disease	Lymphoma, B-Cell(DOWN)	2	0.333333	6.58148	0.0333	1.47756	hsa-mir-28,hsa-mir-204
Disease	Liver Injury(DOWN)	2	0.285714	5.64127	0.0451	1.34582	hsa-mir-221,hsa-mir-877
Disease	Maternal Obesity During Childbirth(DOWN)	2	0.166667	3.29074	0.1204	0.919374	hsa-mir-221,hsa-mir-29c
Disease	Cardiovascular Diseases [unspecific](UP)	2	0.153846	3.03761	0.1378	0.860751	hsa-mir-22,hsa-mir-221
Disease	Chronic Heart Failure(UP)	2	0.333333	6.58148	0.0333	1.47756	hsa-mir-214,hsa-mir-221
Disease	Leukemia, Lymphoblastic, Acute(UP)	2	0.2	3.94889	0.0876	1.0575	hsa-mir-221,hsa-mir-149
Disease	Cardiomyopathy(DOWN)	2	0.285714	5.64127	0.0451	1.34582	hsa-mir-29a,hsa-mir-29c
Disease	Muscular Dystrophy(DOWN)	2	0.5	9.87222	0.0142	1.84771	hsa-mir-29a,hsa-mir-29c
Disease	Cerebral Aneurysm(DOWN)	2	0.4	7.89778	0.023	1.63827	hsa-mir-29b-1,hsa-mir-29b-2
Disease	Wounds and Injuries [unspecific](DOWN)	2	1	19.7444	0.00254	2.59517	hsa-mir-29b-1,hsa-mir-29b-2
Disease	Glaucoma(UP)	2	0.666667	13.163	0.00736	2.13312	hsa-mir-29b-1,hsa-mir-29b-2
Disease	Heart Diseases [unspecific](UP)	2	0.2	3.94889	0.0876	1.0575	hsa-mir-29b-1,hsa-mir-873
Disease	Spinal Cord Injuries(UP)	2	0.666667	13.163	0.00736	2.13312	hsa-mir-29b-1,hsa-mir-29b-2
Disease	Epithelioid Sarcoma(UP)	2	0.666667	13.163	0.00736	2.13312	hsa-mir-671,hsa-mir-206
Disease	Soft Tissue Sarcoma(UP)	2	0.4	7.89778	0.023	1.63827	hsa-mir-671,hsa-mir-206
Disease	Early-Stage Colon Carcinoma(DOWN)	2	0.5	9.87222	0.0142	1.84771	hsa-mir-125b-1,hsa-mir-125b-2
Disease	Fatty Liver, Non-Alcoholic(DOWN)	2	0.333333	6.58148	0.0333	1.47756	hsa-mir-125b-1,hsa-mir-125b-2
Disease	Kidney Diseases [unspecific](DOWN)	2	1	19.7444	0.00254	2.59517	hsa-mir-125b-1,hsa-mir-125b-2
Disease	Preeclampsia(DOWN)	2	0.25	4.93611	0.0582	1.23508	hsa-mir-125b-1,hsa-mir-125b-2
Disease	Tuberculosis, Pulmonary(DOWN)	2	0.5	9.87222	0.0142	1.84771	hsa-mir-125b-1,hsa-mir-125b-2
Disease	Cataract(UP)	2	0.666667	13.163	0.00736	2.13312	hsa-mir-125b-1,hsa-mir-125b-2
Disease	Kidney Injury(UP)	2	0.4	7.89778	0.023	1.63827	hsa-mir-125b-1,hsa-mir-125b-2
Disease	Leukemia, Myeloid(UP)	2	1	19.7444	0.00254	2.59517	hsa-mir-125b-1,hsa-mir-125b-2
Disease	Leukemia, Promyelocytic, Acute(UP)	2	0.25	4.93611	0.0582	1.23508	hsa-mir-125b-1,hsa-mir-125b-2
Disease	Myocardial Fibrosis(UP)	2	0.5	9.87222	0.0142	1.84771	hsa-mir-125b-1,hsa-mir-125b-2
Disease	Retinoblastoma(UP)	2	0.285714	5.64127	0.0451	1.34582	hsa-mir-125b-1,hsa-mir-125b-2
Disease	Rhinosinusitis(UP)	2	0.5	9.87222	0.0142	1.84771	hsa-mir-125b-1,hsa-mir-125b-2
Disease	Vascular Calcification(UP)	2	1	19.7444	0.00254	2.59517	hsa-mir-125b-1,hsa-mir-125b-2
Disease	Habitual Abortion(UP)	2	0.285714	5.64127	0.0451	1.34582	hsa-mir-125b-2,hsa-mir-149
Disease	Leukemia, Lymphoblastic, Acute, T-Cell(UP)	2	0.5	9.87222	0.0142	1.84771	hsa-mir-128-1,hsa-mir-128-2
Disease	Leukemia, T-Cell(UP)	2	1	19.7444	0.00254	2.59517	hsa-mir-128-1,hsa-mir-128-2
Disease	Adenocarcinoma, Cervical(DOWN)	2	0.666667	13.163	0.00736	2.13312	hsa-mir-138-2,hsa-mir-138-1
Disease	Carcinoma, Hepatocellular, HBV-Related(DOWN)	2	0.285714	5.64127	0.0451	1.34582	hsa-mir-138-2,hsa-mir-138-1
Disease	Lymphoma, Large B-Cell, Diffuse(DOWN)	2	0.142857	2.82063	0.1557	0.807711	hsa-mir-138-2,hsa-mir-138-1
Disease	Psoriasis(DOWN)	2	0.166667	3.29074	0.1204	0.919374	hsa-mir-138-2,hsa-mir-138-1
Disease	Chordoma(DOWN)	2	0.5	9.87222	0.0142	1.84771	hsa-mir-1-2,hsa-mir-1-1
Disease	Chronic Atrial Fibrillation(DOWN)	2	0.666667	13.163	0.00736	2.13312	hsa-mir-1-2,hsa-mir-1-1
Disease	Myotonic Muscular Dystrophy(DOWN)	2	0.4	7.89778	0.023	1.63827	hsa-mir-1-2,hsa-mir-1-1
Disease	Ventricular Tachycardia(DOWN)	2	1	19.7444	0.00254	2.59517	hsa-mir-1-2,hsa-mir-1-1
Disease	Coronary Heart Diseases(UP)	2	0.08	1.57956	0.3641	0.438779	hsa-mir-149,hsa-mir-214
Disease	Myocardial Infarction(UP)	2	0.111111	2.19383	0.2306	0.637141	hsa-mir-22,hsa-mir-149
Disease	Medulloblastoma(DOWN)	2	0.153846	3.03761	0.1378	0.860751	hsa-mir-206,hsa-mir-22
Disease	Acute Pancreatitis(UP)	2	0.333333	6.58148	0.0333	1.47756	hsa-mir-22,hsa-mir-216a
Disease	Carcinoma, Adenoid Cystic(DOWN)	2	0.666667	13.163	0.00736	2.13312	hsa-mir-24-2,hsa-mir-24-1
Disease	Carcinoma, Lung, Small-Cell(DOWN)	2	0.333333	6.58148	0.0333	1.47756	hsa-mir-24-2,hsa-mir-24-1
Disease	Influenza(DOWN)	2	0.25	4.93611	0.0582	1.23508	hsa-mir-24-2,hsa-mir-24-1
Disease	Hyperlipidemia(UP)	2	1	19.7444	0.00254	2.59517	hsa-mir-24-2,hsa-mir-24-1
Disease	Irritable Bowel Syndrome(UP)	2	1	19.7444	0.00254	2.59517	hsa-mir-24-2,hsa-mir-24-1
Disease	Ischemia-Reperfusion Injury(UP)	2	0.333333	6.58148	0.0333	1.47756	hsa-mir-24-2,hsa-mir-24-1
Disease	Leukemia, Acute(UP)	2	1	19.7444	0.00254	2.59517	hsa-mir-24-2,hsa-mir-24-1
Disease	Lymphoma(UP)	2	0.142857	2.82063	0.1557	0.807711	hsa-mir-24-1,hsa-mir-24-2
Disease	Adenocarcinoma, Endometrial(DOWN)	2	0.666667	13.163	0.00736	2.13312	hsa-mir-199a-1,hsa-mir-199a-2
Disease	Aplastic Anemia(DOWN)	2	0.4	7.89778	0.023	1.63827	hsa-mir-199a-1,hsa-mir-199a-2
Disease	Irritable Bowel Syndrome(DOWN)	2	1	19.7444	0.00254	2.59517	hsa-mir-199a-1,hsa-mir-199a-2
Disease	Graft-Versus-Host Disease(UP)	2	0.4	7.89778	0.023	1.63827	hsa-mir-199a-1,hsa-mir-199a-2
Disease	Polycystic Kidney Disease(UP)	2	1	19.7444	0.00254	2.59517	hsa-mir-199a-1,hsa-mir-199a-2
Disease	Carcinoma, Pancreato-Biliary	1	0.125	2.46806	0.3407	0.467628	hsa-mir-125a
Disease	Digeorge Syndrome	1	0.166667	3.29074	0.2682	0.571541	hsa-mir-125a
Disease	Gastric Neoplasms	1	0.0909091	1.79495	0.4364	0.360115	hsa-mir-125a
Disease	Lupus Nephritis	1	0.0769231	1.5188	0.4924	0.307682	hsa-mir-125a
Disease	Muscle Atrophy	1	0.0588235	1.16144	0.5884	0.230327	hsa-mir-125a
Disease	Post-Traumatic Stress Disorder	1	0.5	9.87222	0.0988	1.00524	hsa-mir-125a
Disease	Synovial Sarcoma	1	0.0909091	1.79495	0.4364	0.360115	hsa-mir-125a
Disease	Systemic Juvenile Idiopathic Arthritis	1	0.5	9.87222	0.0988	1.00524	hsa-mir-125a
Disease	Autism Spectrum Disorder	1	0.0357143	0.705159	0.7693	0.113904	hsa-mir-15a
Disease	Endometrial Stromal Sarcoma	1	0.333333	6.58148	0.1445	0.840132	hsa-mir-15a
Disease	Gallstones	1	0.2	3.94889	0.2291	0.639975	hsa-mir-15a
Disease	Gout	1	0.333333	6.58148	0.1445	0.840132	hsa-mir-15a
Disease	Pituitary Neoplasms	1	0.0625	1.23403	0.5662	0.24703	hsa-mir-15a
Disease	Uterine Leiomyosarcoma	1	0.5	9.87222	0.0988	1.00524	hsa-mir-15a
Disease	Japanese Encephalitis Virus Infection	1	0.25	4.93611	0.1879	0.726073	hsa-mir-15b
Disease	Non-Traumatic Subarachnoid Hemorrhage	1	0.0909091	1.79495	0.4364	0.360115	hsa-mir-15b
Disease	Invasive Candida Infection	1	0.5	9.87222	0.0988	1.00524	hsa-mir-16-1
Disease	Carcinoma, Renal Cell, Chromophobe	1	0.25	4.93611	0.1879	0.726073	hsa-mir-19a
Disease	Hamartoma Syndrome	1	0.5	9.87222	0.0988	1.00524	hsa-mir-19a
Disease	Hemophagocytic Lymphohistiocytosis	1	0.125	2.46806	0.3407	0.467628	hsa-mir-19a
Disease	Tumor Metastasis, to Brain	1	0.2	3.94889	0.2291	0.639975	hsa-mir-19a
Disease	Leukemia-Lymphoma, Adult T-Cell	1	0.111111	2.19383	0.3743	0.42678	hsa-mir-19b-1
Disease	Spinal Cord Ischemia-Reperfusion Injury	1	0.5	9.87222	0.0988	1.00524	hsa-mir-204
Disease	Adenocarcinoma, Ampullary	1	0.5	9.87222	0.0988	1.00524	hsa-mir-221
Disease	Adenocarcinoma, Prostate	1	0.2	3.94889	0.2291	0.639975	hsa-mir-221
Disease	Carcinoma, Thyroid, Follicular	1	0.111111	2.19383	0.3743	0.42678	hsa-mir-221
Disease	Carotid Artery Diseases	1	0.333333	6.58148	0.1445	0.840132	hsa-mir-221
Disease	Central Nervous System Embryonal Tumor	1	0.2	3.94889	0.2291	0.639975	hsa-mir-221
Disease	Hereditary Breast Carcinoma	1	0.333333	6.58148	0.1445	0.840132	hsa-mir-221
Disease	Lymphoma, Primary Effusion	1	0.0769231	1.5188	0.4924	0.307682	hsa-mir-221
Disease	Marek Disease	1	0.25	4.93611	0.1879	0.726073	hsa-mir-221
Disease	Multiple Sporadic Gastrointestinal Stromal Tumor	1	0.5	9.87222	0.0988	1.00524	hsa-mir-221
Disease	Thyroid Lymphoma	1	0.2	3.94889	0.2291	0.639975	hsa-mir-221
Disease	Cardiomyopathy, Ischemic	1	0.0526316	1.03918	0.6294	0.201073	hsa-mir-28
Disease	Lymphoma, Non-Hodgkin	1	0.166667	3.29074	0.2682	0.571541	hsa-mir-28
Disease	Ankylosing Spondylitis	1	0.111111	2.19383	0.3743	0.42678	hsa-mir-29a
Disease	Choroidal Neovascularization	1	0.5	9.87222	0.0988	1.00524	hsa-mir-29a
Disease	Colitis, Ulcerative	1	0.0384615	0.759402	0.7436	0.128661	hsa-mir-29a
Disease	Endomyocardial Fibrosis	1	0.333333	6.58148	0.1445	0.840132	hsa-mir-29a
Disease	Idiopathic Pulmonary Fibrosis	1	0.0666667	1.3163	0.5429	0.26528	hsa-mir-29a
Disease	Oral Lichen Planus	1	0.142857	2.82063	0.3054	0.515131	hsa-mir-29a
Disease	Scleroderma, Systemic	1	0.333333	6.58148	0.1445	0.840132	hsa-mir-29a
Disease	Silicosis	1	0.5	9.87222	0.0988	1.00524	hsa-mir-29a
Disease	Systemic Sclerosis	1	0.111111	2.19383	0.3743	0.42678	hsa-mir-29a
Disease	Biliary Atresia	1	0.166667	3.29074	0.2682	0.571541	hsa-mir-29c
Disease	Early-Stage Non-Small-Cell Lung Carcinoma	1	0.142857	2.82063	0.3054	0.515131	hsa-mir-29c
Disease	Male Infertility	1	0.0769231	1.5188	0.4924	0.307682	hsa-mir-29c
Disease	Renal Fibrosis	1	0.0833333	1.64537	0.4651	0.332454	hsa-mir-29c
Disease	Ischemic Diseases [unspecific]	1	0.0769231	1.5188	0.4924	0.307682	hsa-mir-495
Disease	Periodontitis	1	0.5	9.87222	0.0988	1.00524	hsa-mir-495
Disease	Chronic Post-Traumatic Headache	1	0.333333	6.58148	0.1445	0.840132	hsa-mir-3613
Disease	IgA Nephropathy	1	0.2	3.94889	0.2291	0.639975	hsa-mir-877
Disease	Down Syndrome	1	0.0833333	1.64537	0.4651	0.332454	hsa-mir-125b-2
Disease	Tumor Metastasis, to Bone	1	0.166667	3.29074	0.2682	0.571541	hsa-mir-1-2
Disease	Carcinoma, Gastrointestinal	1	0.166667	3.29074	0.2682	0.571541	hsa-mir-149
Disease	Ossification of Posterior Longitudinal Ligament	1	0.2	3.94889	0.2291	0.639975	hsa-mir-149
Disease	Metabolic Syndrome	1	0.111111	2.19383	0.3743	0.42678	hsa-mir-193b
Disease	Polycystic Ovarian Syndrome	1	0.0344828	0.680843	0.7812	0.107238	hsa-mir-193b
Disease	Prediabetes	1	0.142857	2.82063	0.3054	0.515131	hsa-mir-193b
Disease	Barrett's Esophagus	1	0.0909091	1.79495	0.4364	0.360115	hsa-mir-205
Disease	Carcinoma, Biliary Tract	1	0.142857	2.82063	0.3054	0.515131	hsa-mir-205
Disease	Carcinoma, Skin	1	0.125	2.46806	0.3407	0.467628	hsa-mir-205
Disease	Carcinoma, Spindle Cell	1	0.25	4.93611	0.1879	0.726073	hsa-mir-205
Disease	Nephrosclerosis	1	0.166667	3.29074	0.2682	0.571541	hsa-mir-205
Disease	Oral Leukoplakia	1	0.0833333	1.64537	0.4651	0.332454	hsa-mir-205
Disease	Dermatomyositis	1	0.5	9.87222	0.0988	1.00524	hsa-mir-206
Disease	Early-Stage Lung Carcinoma	1	0.5	9.87222	0.0988	1.00524	hsa-mir-206
Disease	Muscle Diseases [unspecific]	1	0.125	2.46806	0.3407	0.467628	hsa-mir-206
Disease	Spinal Muscular Atrophy	1	0.166667	3.29074	0.2682	0.571541	hsa-mir-206
Disease	Waldenstrom Macroglobulinemia	1	0.125	2.46806	0.3407	0.467628	hsa-mir-206
Disease	Emphysema	1	0.5	9.87222	0.0988	1.00524	hsa-mir-22
Disease	Graves' Disease	1	0.1	1.97444	0.4061	0.391367	hsa-mir-22
Disease	Pheochromocytoma	1	0.25	4.93611	0.1879	0.726073	hsa-mir-22
Disease	Vascular Injuries	1	0.0769231	1.5188	0.4924	0.307682	hsa-mir-22
Disease	Neuropsychiatric Disorders [unspecific]	1	0.0454546	0.897475	0.6835	0.165261	hsa-mir-330
Disease	Germ Cell Tumor	1	0.166667	3.29074	0.2682	0.571541	hsa-mir-371a
Disease	Kawasaki's Syndrome	1	0.166667	3.29074	0.2682	0.571541	hsa-mir-371a
Disease	Acute Lung Injury	1	0.25	4.93611	0.1879	0.726073	hsa-mir-374a
Disease	Hypoxic-Ischemic Encephalopathy	1	0.5	9.87222	0.0988	1.00524	hsa-mir-374a
Disease	Chikungunya Virus Infection	1	0.333333	6.58148	0.1445	0.840132	hsa-mir-503
Disease	Growth Disorders	1	0.333333	6.58148	0.1445	0.840132	hsa-mir-503
Disease	Nephrotic Syndrome	1	0.125	2.46806	0.3407	0.467628	hsa-mir-503
Disease	Brain Neoplasms	1	0.0416667	0.822685	0.7151	0.145633	hsa-mir-520g
Disease	Gestational Trophoblastic Disease	1	0.0769231	1.5188	0.4924	0.307682	hsa-mir-520h
Disease	Carcinoma, Gastric, Signet Ring Cell	1	0.333333	6.58148	0.1445	0.840132	hsa-mir-665
Disease	Craniofacial Abnormalities	1	0.5	9.87222	0.0988	1.00524	hsa-mir-873
Disease	Angiosarcoma	1	0.5	9.87222	0.0988	1.00524	hsa-mir-214
Disease	Carcinoma, Thyroid, Medullary	1	0.0909091	1.79495	0.4364	0.360115	hsa-mir-214
Disease	Cataract	1	0.5	9.87222	0.0988	1.00524	hsa-mir-214
Disease	Coxsackievirus Infection	1	0.333333	6.58148	0.1445	0.840132	hsa-mir-214
Disease	Huntington's Disease	1	0.166667	3.29074	0.2682	0.571541	hsa-mir-214
Disease	Lymphoma, Large B-Cell	1	0.142857	2.82063	0.3054	0.515131	hsa-mir-214
Disease	Pediatric Osteosarcoma	1	0.5	9.87222	0.0988	1.00524	hsa-mir-214
Disease	Retinal Neovascularization	1	0.142857	2.82063	0.3054	0.515131	hsa-mir-214
Disease	Scleroderma, Localized	1	0.333333	6.58148	0.1445	0.840132	hsa-mir-214
Disease	Medulloepithelioma	1	0.125	2.46806	0.3407	0.467628	hsa-mir-216a
Disease	Osteoporosis	1	0.111111	2.19383	0.3743	0.42678	hsa-mir-216a
Disease	Hemoglobin Diseases	1	0.0769231	1.5188	0.4924	0.307682	hsa-mir-4726
Disease	Autoimmune Diseases [unspecific](DOWN)	1	0.111111	2.19383	0.3743	0.42678	hsa-mir-125a
Disease	Breast Neoplasms(DOWN)	1	0.0909091	1.79495	0.4364	0.360115	hsa-mir-125a
Disease	Acute Coronary Syndrome(UP)	1	0.0769231	1.5188	0.4924	0.307682	hsa-mir-125a
Disease	Carcinoma, Lung, Small-Cell(UP)	1	0.25	4.93611	0.1879	0.726073	hsa-mir-125a
Disease	Digeorge Syndrome(UP)	1	0.25	4.93611	0.1879	0.726073	hsa-mir-125a
Disease	Lupus Nephritis(UP)	1	0.142857	2.82063	0.3054	0.515131	hsa-mir-125a
Disease	Obesity(UP)	1	0.0555556	1.09691	0.6094	0.215098	hsa-mir-125a
Disease	Pleural Mesothelioma(UP)	1	0.0666667	1.3163	0.5429	0.26528	hsa-mir-125a
Disease	Atrial Fibrillation(DOWN)	1	0.2	3.94889	0.2291	0.639975	hsa-mir-1266
Disease	Acute Coronary Syndrome(DOWN)	1	0.5	9.87222	0.0988	1.00524	hsa-mir-15a
Disease	Colon Adenoma(DOWN)	1	0.333333	6.58148	0.1445	0.840132	hsa-mir-15a
Disease	Epilepsy(DOWN)	1	0.142857	2.82063	0.3054	0.515131	hsa-mir-15a
Disease	Leukemia, Lymphoblastic, Acute(DOWN)	1	0.142857	2.82063	0.3054	0.515131	hsa-mir-15a
Disease	Lymphoma, T-Cell(DOWN)	1	0.142857	2.82063	0.3054	0.515131	hsa-mir-15a
Disease	Pituitary Neoplasms(DOWN)	1	0.125	2.46806	0.3407	0.467628	hsa-mir-15a
Disease	Sepsis(DOWN)	1	0.166667	3.29074	0.2682	0.571541	hsa-mir-15a
Disease	Systemic Lupus Erythematosus(DOWN)	1	0.0909091	1.79495	0.4364	0.360115	hsa-mir-15b
Disease	Bipolar Disorder(UP)	1	0.333333	6.58148	0.1445	0.840132	hsa-mir-15b
Disease	Japanese Encephalitis Virus Infection(UP)	1	0.5	9.87222	0.0988	1.00524	hsa-mir-15b
Disease	Acute Ischemic Stroke(DOWN)	1	0.125	2.46806	0.3407	0.467628	hsa-mir-19a
Disease	Carcinoma, Renal Cell, Chromophobe(DOWN)	1	0.25	4.93611	0.1879	0.726073	hsa-mir-19a
Disease	Allergic Rhinitis(UP)	1	0.2	3.94889	0.2291	0.639975	hsa-mir-19a
Disease	Carcinoma, Supraglottic(UP)	1	0.333333	6.58148	0.1445	0.840132	hsa-mir-19a
Disease	Sepsis(UP)	1	0.0588235	1.16144	0.5884	0.230327	hsa-mir-19a
Disease	Liver Diseases [unspecific](DOWN)	1	0.333333	6.58148	0.1445	0.840132	hsa-mir-19b-1
Disease	Unstable Angina(DOWN)	1	0.5	9.87222	0.0988	1.00524	hsa-mir-19b-1
Disease	Neuroblastoma(UP)	1	0.1	1.97444	0.4061	0.391367	hsa-mir-19b-1
Disease	Carcinoma, Thyroid, Papillary(DOWN)	1	0.0714286	1.41032	0.5183	0.285419	hsa-mir-204
Disease	Intrahepatic Cholangiocarcinoma(DOWN)	1	0.125	2.46806	0.3407	0.467628	hsa-mir-204
Disease	Kidney Injury(DOWN)	1	0.333333	6.58148	0.1445	0.840132	hsa-mir-204
Disease	Gastrointestinal Neoplasms(DOWN)	1	0.125	2.46806	0.3407	0.467628	hsa-mir-221
Disease	Multiple Sporadic Gastrointestinal Stromal Tumor(DOWN)	1	0.5	9.87222	0.0988	1.00524	hsa-mir-221
Disease	Obesity(DOWN)	1	0.0625	1.23403	0.5662	0.24703	hsa-mir-221
Disease	Vasculitis(DOWN)	1	0.25	4.93611	0.1879	0.726073	hsa-mir-221
Disease	Adenocarcinoma, Pancreatic Ductal(UP)	1	0.0454546	0.897475	0.6835	0.165261	hsa-mir-221
Disease	Carcinoma, Thyroid(UP)	1	0.0769231	1.5188	0.4924	0.307682	hsa-mir-221
Disease	Carcinoma, Thyroid, Anaplastic(UP)	1	0.166667	3.29074	0.2682	0.571541	hsa-mir-221
Disease	Carcinoma, Thyroid, Follicular(UP)	1	0.25	4.93611	0.1879	0.726073	hsa-mir-221
Disease	Carcinoma, Thyroid, Papillary(UP)	1	0.0454546	0.897475	0.6835	0.165261	hsa-mir-221
Disease	Central Nervous System Embryonal Tumor(UP)	1	0.333333	6.58148	0.1445	0.840132	hsa-mir-221
Disease	Cholangiocarcinoma(UP)	1	0.142857	2.82063	0.3054	0.515131	hsa-mir-221
Disease	Epstein-Barr Virus Infection(UP)	1	0.333333	6.58148	0.1445	0.840132	hsa-mir-221
Disease	Essential Thrombocythemia(UP)	1	0.333333	6.58148	0.1445	0.840132	hsa-mir-221
Disease	Viral Myocarditis(UP)	1	0.25	4.93611	0.1879	0.726073	hsa-mir-221
Disease	Leukemia, T-Cell(DOWN)	1	0.5	9.87222	0.0988	1.00524	hsa-mir-28
Disease	Lymphoma, Hodgkin(DOWN)	1	0.5	9.87222	0.0988	1.00524	hsa-mir-28
Disease	Lymphoma, Non-Hodgkin(DOWN)	1	0.5	9.87222	0.0988	1.00524	hsa-mir-28
Disease	Unstable Angina(UP)	1	0.5	9.87222	0.0988	1.00524	hsa-mir-28
Disease	Human Immunodeficiency Virus Infection(DOWN)	1	0.0833333	1.64537	0.4651	0.332454	hsa-mir-29a
Disease	Silicosis(DOWN)	1	0.5	9.87222	0.0988	1.00524	hsa-mir-29a
Disease	Systemic Sclerosis(DOWN)	1	0.5	9.87222	0.0988	1.00524	hsa-mir-29a
Disease	Ankylosing Spondylitis(UP)	1	0.166667	3.29074	0.2682	0.571541	hsa-mir-29a
Disease	Colitis, Ulcerative(UP)	1	0.142857	2.82063	0.3054	0.515131	hsa-mir-29a
Disease	Tuberculosis, Pulmonary(UP)	1	0.5	9.87222	0.0988	1.00524	hsa-mir-29a
Disease	Vasculitis(UP)	1	0.25	4.93611	0.1879	0.726073	hsa-mir-29a
Disease	Carcinoma, Head And Neck(DOWN)	1	0.166667	3.29074	0.2682	0.571541	hsa-mir-29c
Disease	Renal Fibrosis(DOWN)	1	0.2	3.94889	0.2291	0.639975	hsa-mir-29c
Disease	Biliary Atresia(UP)	1	0.2	3.94889	0.2291	0.639975	hsa-mir-29c
Disease	Chronic Kidney Disease(UP)	1	0.2	3.94889	0.2291	0.639975	hsa-mir-29c
Disease	Early-Stage Non-Small-Cell Lung Carcinoma(UP)	1	0.2	3.94889	0.2291	0.639975	hsa-mir-29c
Disease	Influenza(UP)	1	0.111111	2.19383	0.3743	0.42678	hsa-mir-29c
Disease	Ischemic Diseases [unspecific](UP)	1	0.125	2.46806	0.3407	0.467628	hsa-mir-495
Disease	IgA Nephropathy(DOWN)	1	0.333333	6.58148	0.1445	0.840132	hsa-mir-877
Disease	Pediatric Astrocytoma(DOWN)	1	0.25	4.93611	0.1879	0.726073	hsa-mir-128-1
Disease	Lung Fibrosis(UP)	1	0.25	4.93611	0.1879	0.726073	hsa-mir-1343
Disease	Tumor Metastasis, to Bone(DOWN)	1	0.5	9.87222	0.0988	1.00524	hsa-mir-1-2
Disease	Carcinoma, Gastrointestinal(UP)	1	0.2	3.94889	0.2291	0.639975	hsa-mir-149
Disease	Chordoma(UP)	1	0.1	1.97444	0.4061	0.391367	hsa-mir-149
Disease	Fatty Liver, Non-Alcoholic(UP)	1	0.25	4.93611	0.1879	0.726073	hsa-mir-149
Disease	Kaposi's Sarcoma(UP)	1	0.1	1.97444	0.4061	0.391367	hsa-mir-149
Disease	Ossification of Posterior Longitudinal Ligament(UP)	1	0.2	3.94889	0.2291	0.639975	hsa-mir-149
Disease	Adenovirus Infection(UP)	1	0.142857	2.82063	0.3054	0.515131	hsa-mir-193b
Disease	Polycystic Ovarian Syndrome(UP)	1	0.1	1.97444	0.4061	0.391367	hsa-mir-193b
Disease	Prediabetes(UP)	1	0.142857	2.82063	0.3054	0.515131	hsa-mir-193b
Disease	Keloid(DOWN)	1	0.2	3.94889	0.2291	0.639975	hsa-mir-205
Disease	Adenocarcinoma, Gastric(UP)	1	0.0714286	1.41032	0.5183	0.285419	hsa-mir-205
Disease	Carcinoma, Endometrial(UP)	1	0.0555556	1.09691	0.6094	0.215098	hsa-mir-205
Disease	Carcinoma, Endometrioid Endometrial(UP)	1	0.2	3.94889	0.2291	0.639975	hsa-mir-205
Disease	Carcinoma, Head And Neck(UP)	1	0.333333	6.58148	0.1445	0.840132	hsa-mir-205
Disease	Carcinoma, Urothelial, Upper Tract(UP)	1	0.142857	2.82063	0.3054	0.515131	hsa-mir-205
Disease	Cutaneous Melanoma(UP)	1	0.0909091	1.79495	0.4364	0.360115	hsa-mir-205
Disease	Squamous Cell Carcinoma, Lung(UP)	1	0.5	9.87222	0.0988	1.00524	hsa-mir-205
Disease	Squamous Cell Carcinoma, Skin or Unspecific(UP)	1	0.166667	3.29074	0.2682	0.571541	hsa-mir-205
Disease	Astrocytoma(DOWN)	1	0.125	2.46806	0.3407	0.467628	hsa-mir-206
Disease	Carcinoma, Supraglottic(DOWN)	1	0.5	9.87222	0.0988	1.00524	hsa-mir-206
Disease	Hirschsprung's Disease(DOWN)	1	0.2	3.94889	0.2291	0.639975	hsa-mir-206
Disease	Muscle Diseases [unspecific](DOWN)	1	0.2	3.94889	0.2291	0.639975	hsa-mir-206
Disease	Squamous Cell Carcinoma, Lung(DOWN)	1	0.142857	2.82063	0.3054	0.515131	hsa-mir-206
Disease	Amyotrophic Lateral Sclerosis(UP)	1	0.25	4.93611	0.1879	0.726073	hsa-mir-206
Disease	Inflammatory Bowel Diseases(UP)	1	0.0833333	1.64537	0.4651	0.332454	hsa-mir-206
Disease	Mild Cognitive Impairment(UP)	1	0.5	9.87222	0.0988	1.00524	hsa-mir-206
Disease	Mycobacterium Tuberculosis Infection(UP)	1	0.125	2.46806	0.3407	0.467628	hsa-mir-206
Disease	Allergy(DOWN)	1	0.142857	2.82063	0.3054	0.515131	hsa-mir-22
Disease	Carcinoma, Endometrioid Endometrial(DOWN)	1	0.333333	6.58148	0.1445	0.840132	hsa-mir-22
Disease	Leukemia, Myeloid, Chronic(DOWN)	1	0.0526316	1.03918	0.6294	0.201073	hsa-mir-22
Disease	Vascular Diseases [unspecific](DOWN)	1	0.25	4.93611	0.1879	0.726073	hsa-mir-22
Disease	Atopic Dermatitis(UP)	1	0.2	3.94889	0.2291	0.639975	hsa-mir-22
Disease	Graves' Disease(UP)	1	0.25	4.93611	0.1879	0.726073	hsa-mir-22
Disease	Liver Cirrhosis(UP)	1	0.0769231	1.5188	0.4924	0.307682	hsa-mir-22
Disease	Vascular Injuries(UP)	1	0.333333	6.58148	0.1445	0.840132	hsa-mir-22
Disease	Cutaneous Melanoma(DOWN)	1	0.25	4.93611	0.1879	0.726073	hsa-mir-330
Disease	Germ Cell Tumor(UP)	1	0.166667	3.29074	0.2682	0.571541	hsa-mir-371a
Disease	Kawasaki's Syndrome(UP)	1	0.333333	6.58148	0.1445	0.840132	hsa-mir-371a
Disease	Testicular Germ Cell Tumor(UP)	1	0.166667	3.29074	0.2682	0.571541	hsa-mir-371a
Disease	Hypoxic-Ischemic Encephalopathy(DOWN)	1	0.5	9.87222	0.0988	1.00524	hsa-mir-374a
Disease	Adenocarcinoma, Colon(DOWN)	1	0.5	9.87222	0.0988	1.00524	hsa-mir-503
Disease	Chikungunya Virus Infection(UP)	1	0.333333	6.58148	0.1445	0.840132	hsa-mir-503
Disease	Colon Adenoma(UP)	1	0.333333	6.58148	0.1445	0.840132	hsa-mir-503
Disease	Nephrotic Syndrome(UP)	1	0.125	2.46806	0.3407	0.467628	hsa-mir-503
Disease	Brain Neoplasms(DOWN)	1	0.5	9.87222	0.0988	1.00524	hsa-mir-520g
Disease	Carcinoma, Gastric, Signet Ring Cell(DOWN)	1	0.333333	6.58148	0.1445	0.840132	hsa-mir-665
Disease	Craniofacial Abnormalities(DOWN)	1	0.5	9.87222	0.0988	1.00524	hsa-mir-873
Disease	Hepatoblastoma(DOWN)	1	0.142857	2.82063	0.3054	0.515131	hsa-mir-214
Disease	Angiosarcoma(UP)	1	0.5	9.87222	0.0988	1.00524	hsa-mir-214
Disease	Carcinoma, Oral(UP)	1	0.1	1.97444	0.4061	0.391367	hsa-mir-214
Disease	Coxsackievirus Infection(UP)	1	0.5	9.87222	0.0988	1.00524	hsa-mir-214
Disease	Heart Failure(UP)	1	0.0909091	1.79495	0.4364	0.360115	hsa-mir-214
Disease	Huntington's Disease(UP)	1	0.333333	6.58148	0.1445	0.840132	hsa-mir-214
Disease	Osteoporosis(DOWN)	1	0.5	9.87222	0.0988	1.00524	hsa-mir-216a
Disease	Medulloepithelioma(UP)	1	0.333333	6.58148	0.1445	0.840132	hsa-mir-216a
Function	Apoptosis	22	0.207547	4.0979	2.65e-09	8.57675	hsa-mir-24-1,hsa-mir-193b,hsa-mir-16-2,hsa-mir-29b-1,hsa-mir-1-2,hsa-mir-138-1,hsa-mir-19b-1,hsa-mir-16-1,hsa-mir-29b-2,hsa-mir-204,hsa-mir-15a,hsa-mir-28,hsa-mir-125a,hsa-mir-29c,hsa-mir-221,hsa-mir-138-2,hsa-mir-552,hsa-mir-15b,hsa-mir-216a,hsa-mir-24-2,hsa-mir-29a,hsa-mir-19a
Function	Cell Cycle	20	0.240964	4.7577	9.67e-10	9.01457	hsa-mir-24-1,hsa-mir-19b-1,hsa-mir-221,hsa-mir-503,hsa-mir-15b,hsa-mir-125b-1,hsa-mir-16-1,hsa-mir-29b-2,hsa-mir-1-1,hsa-mir-16-2,hsa-mir-29b-1,hsa-mir-206,hsa-mir-24-2,hsa-mir-138-2,hsa-mir-125b-2,hsa-mir-15a,hsa-mir-205,hsa-mir-1-2,hsa-mir-138-1,hsa-mir-19a
Function	Cell Proliferation	20	0.25	4.93611	4.71e-10	9.32698	hsa-mir-199a-2,hsa-mir-24-1,hsa-mir-29c,hsa-mir-221,hsa-mir-503,hsa-mir-15b,hsa-mir-125b-1,hsa-mir-16-1,hsa-mir-22,hsa-mir-29b-2,hsa-mir-1-1,hsa-mir-16-2,hsa-mir-29b-1,hsa-mir-206,hsa-mir-24-2,hsa-mir-125b-2,hsa-mir-199a-1,hsa-mir-15a,hsa-mir-29a,hsa-mir-1-2
Function	Cell Death	19	0.24359	4.80954	2.25e-09	8.64782	hsa-mir-24-1,hsa-mir-19b-1,hsa-mir-128-2,hsa-mir-29c,hsa-mir-221,hsa-mir-125b-1,hsa-mir-16-1,hsa-mir-29b-2,hsa-mir-1-1,hsa-mir-16-2,hsa-mir-29b-1,hsa-mir-206,hsa-mir-128-1,hsa-mir-24-2,hsa-mir-125b-2,hsa-mir-205,hsa-mir-29a,hsa-mir-1-2,hsa-mir-19a
Function	Inflammation	18	0.160714	3.17321	5.42e-06	5.266	hsa-mir-24-1,hsa-mir-193b,hsa-mir-125b-1,hsa-mir-1-2,hsa-mir-138-1,hsa-mir-1-1,hsa-mir-206,hsa-mir-125a,hsa-mir-221,hsa-mir-22,hsa-mir-138-2,hsa-mir-125b-2,hsa-mir-205,hsa-mir-199a-2,hsa-mir-24-2,hsa-mir-199a-1,hsa-mir-29a,hsa-mir-19a
Function	Hormone-mediated Signaling Pathway	16	0.275862	5.44674	7.04e-09	8.15243	hsa-mir-199a-2,hsa-mir-24-1,hsa-mir-128-2,hsa-mir-221,hsa-mir-22,hsa-mir-16-1,hsa-mir-1-1,hsa-mir-16-2,hsa-mir-206,hsa-mir-128-1,hsa-mir-24-2,hsa-mir-199a-1,hsa-mir-15a,hsa-mir-29a,hsa-mir-1-2,hsa-mir-19a
Function	Regulation of Stem Cell	14	0.177215	3.49902	2.22e-05	4.65365	hsa-mir-125a,hsa-mir-199a-2,hsa-mir-24-1,hsa-mir-128-2,hsa-mir-221,hsa-mir-371a,hsa-mir-15b,hsa-mir-125b-1,hsa-mir-128-1,hsa-mir-214,hsa-mir-24-2,hsa-mir-125b-2,hsa-mir-199a-1,hsa-mir-205
Function	Cell Differentiation	12	0.214286	4.23095	1.22e-05	4.91364	hsa-mir-125a,hsa-mir-136,hsa-mir-503,hsa-mir-125b-1,hsa-mir-16-1,hsa-mir-1-1,hsa-mir-16-2,hsa-mir-206,hsa-mir-125b-2,hsa-mir-495,hsa-mir-15a,hsa-mir-1-2
Function	Tumor Suppressor MiRNAs	12	0.184615	3.64513	6e-05	4.22185	hsa-mir-125a,hsa-mir-29c,hsa-mir-125b-1,hsa-mir-16-1,hsa-mir-1-1,hsa-mir-16-2,hsa-mir-138-2,hsa-mir-125b-2,hsa-mir-15a,hsa-mir-29a,hsa-mir-1-2,hsa-mir-138-1
Function	Immune Response	12	0.130435	2.57536	0.00173	2.76195	hsa-mir-125b-1,hsa-mir-16-2,hsa-mir-19b-1,hsa-mir-16-1,hsa-mir-29b-2,hsa-mir-15a,hsa-mir-22,hsa-mir-125b-2,hsa-mir-199a-2,hsa-mir-199a-1,hsa-mir-29a,hsa-mir-19a
Function	Toxicity	11	0.305556	6.03302	6.46e-07	6.18977	hsa-mir-6720,hsa-mir-15b,hsa-mir-16-1,hsa-mir-29b-2,hsa-mir-1-1,hsa-mir-16-2,hsa-mir-29b-1,hsa-mir-206,hsa-mir-214,hsa-mir-29a,hsa-mir-1-2
Function	Osteogenesis	11	0.186441	3.68117	0.000114	3.9431	hsa-mir-199a-2,hsa-mir-221,hsa-mir-125b-1,hsa-mir-1-1,hsa-mir-214,hsa-mir-138-2,hsa-mir-125b-2,hsa-mir-495,hsa-mir-199a-1,hsa-mir-1-2,hsa-mir-138-1
Function	Hematopoiesis	10	0.175439	3.46394	0.000404	3.39362	hsa-mir-125a,hsa-mir-29c,hsa-mir-221,hsa-mir-125b-1,hsa-mir-22,hsa-mir-125b-2,hsa-mir-15a,hsa-mir-29a,hsa-mir-1-2,hsa-mir-19a
Function	Epithelial-to-Mesenchymal Transition	9	0.108434	2.14096	0.0216	1.66555	hsa-mir-125a,hsa-mir-29c,hsa-mir-221,hsa-mir-665,hsa-mir-29b-2,hsa-mir-29b-1,hsa-mir-15a,hsa-mir-205,hsa-mir-29a
Function	Angiogenesis	9	0.138462	2.73385	0.00448	2.34872	hsa-mir-19b-1,hsa-mir-221,hsa-mir-149,hsa-mir-22,hsa-mir-16-1,hsa-mir-16-2,hsa-mir-15a,hsa-mir-205,hsa-mir-19a
Function	Innate Immunity	8	0.190476	3.76085	0.000903	3.04431	hsa-mir-24-1,hsa-mir-136,hsa-mir-149,hsa-mir-125b-1,hsa-mir-29b-2,hsa-mir-29b-1,hsa-mir-24-2,hsa-mir-125b-2
Function	Osteoblast Differentiation	7	0.28	5.52844	0.000154	3.81248	hsa-mir-15b,hsa-mir-125b-1,hsa-mir-29b-2,hsa-mir-29b-1,hsa-mir-125b-2,hsa-mir-204,hsa-mir-29a
Function	Bone Regeneration	7	0.233333	4.60704	0.00053	3.27572	hsa-mir-24-1,hsa-mir-221,hsa-mir-22,hsa-mir-1-1,hsa-mir-24-2,hsa-mir-1-2,hsa-mir-19a
Function	Onco-MiRNAs	7	0.189189	3.73544	0.002	2.69897	hsa-mir-24-1,hsa-mir-19b-1,hsa-mir-221,hsa-mir-22,hsa-mir-214,hsa-mir-24-2,hsa-mir-19a
Function	Neuron Apoptosis	7	0.466667	9.21407	3.14e-06	5.50307	hsa-mir-24-1,hsa-mir-29b-1,hsa-mir-485,hsa-mir-29a,hsa-mir-24-2,hsa-mir-29c,hsa-mir-29b-2
Function	Adipogenesis	6	0.3	5.92333	0.000312	3.50585	hsa-mir-125a,hsa-mir-24-1,hsa-mir-204,hsa-mir-29a,hsa-mir-24-2,hsa-mir-29c
Function	Lipid Metabolism	6	0.133333	2.63259	0.0235	1.62893	hsa-mir-125a,hsa-mir-3613,hsa-mir-29c,hsa-mir-204,hsa-mir-15a,hsa-mir-29a
Function	Aging	6	0.0952381	1.88042	0.0952	1.02136	hsa-mir-221,hsa-mir-16-1,hsa-mir-22,hsa-mir-16-2,hsa-mir-204,hsa-mir-15a
Function	Cardiac Regeneration	6	0.272727	5.38485	0.000553	3.25727	hsa-mir-199a-2,hsa-mir-15b,hsa-mir-1-1,hsa-mir-199a-1,hsa-mir-15a,hsa-mir-1-2
Function	Muscle Development	6	0.285714	5.64127	0.000419	3.37779	hsa-mir-1-1,hsa-mir-24-1,hsa-mir-206,hsa-mir-1-2,hsa-mir-24-2,hsa-mir-221
Function	Skeletal Muscle Cell Differentiation	6	0.272727	5.38485	0.000553	3.25727	hsa-mir-136,hsa-mir-1-1,hsa-mir-206,hsa-mir-138-2,hsa-mir-1-2,hsa-mir-138-1
Function	Peritoneal Cavity Homeostasis(26495316)	5	0.217391	4.29227	0.00486	2.31336	hsa-mir-136,hsa-mir-193b,hsa-mir-15b,hsa-mir-15a,hsa-mir-205
Function	Regulation of Akt Pathway	5	0.192308	3.79701	0.00842	2.07469	hsa-mir-19b-1,hsa-mir-221,hsa-mir-214,hsa-mir-205,hsa-mir-19a
Function	Wound Healing	5	0.217391	4.29227	0.00486	2.31336	hsa-mir-125b-1,hsa-mir-29b-2,hsa-mir-29b-1,hsa-mir-125b-2,hsa-mir-205
Function	DNA Damage Repair	5	0.263158	5.19591	0.00197	2.70553	hsa-mir-513a-1,hsa-mir-24-1,hsa-mir-513a-2,hsa-mir-24-2,hsa-mir-22
Function	DNA Damage Response	4	0.25	4.93611	0.00701	2.15428	hsa-mir-16-2,hsa-mir-15a,hsa-mir-15b,hsa-mir-16-1
Function	Response to Hypoxia	4	0.333333	6.58148	0.00223	2.6517	hsa-mir-485,hsa-mir-15a,hsa-mir-138-1,hsa-mir-138-2
Function	Cardiotoxicity	4	0.235294	4.64575	0.00882	2.05453	hsa-mir-199a-2,hsa-mir-199a-1,hsa-mir-15b,hsa-mir-214
Function	Folliculogenesis	4	0.363636	7.1798	0.00155	2.80967	hsa-mir-15b,hsa-mir-22,hsa-mir-125b-1,hsa-mir-125b-2
Function	Circadian Rhythm	4	0.181818	3.5899	0.0223	1.6517	hsa-mir-29c,hsa-mir-16-1,hsa-mir-16-2,hsa-mir-29a
Function	Neurotoxicity	4	0.2	3.94889	0.016	1.79588	hsa-mir-16-2,hsa-mir-19a,hsa-mir-22,hsa-mir-16-1
Function	Embryonic Stem Cell Differentiation	4	0.129032	2.54767	0.068	1.16749	hsa-mir-24-1,hsa-mir-371a,hsa-mir-24-2,hsa-mir-204
Function	Brain Development	4	0.111111	2.19383	0.1054	0.977159	hsa-mir-128-2,hsa-mir-29c,hsa-mir-221,hsa-mir-128-1
Function	Cell Adhesion	4	0.5	9.87222	0.000369	3.43297	hsa-mir-29b-1,hsa-mir-29a,hsa-mir-29c,hsa-mir-29b-2
Function	Nephrotoxicity	4	0.235294	4.64575	0.00882	2.05453	hsa-mir-29b-1,hsa-mir-29a,hsa-mir-29c,hsa-mir-29b-2
Function	Extracellular Matrix Remodeling	4	0.8	15.7956	2.97e-05	4.52724	hsa-mir-29b-1,hsa-mir-1-2,hsa-mir-1-1,hsa-mir-29b-2
Function	Cell Motility	4	0.190476	3.76085	0.019	1.72125	hsa-mir-206,hsa-mir-128-2,hsa-mir-205,hsa-mir-128-1
Function	Cell Division	3	0.176471	3.48431	0.051	1.29243	hsa-mir-16-2,hsa-mir-15a,hsa-mir-16-1
Function	Smooth Muscle Cell Proliferation	3	0.166667	3.29074	0.059	1.22915	hsa-mir-15b,hsa-mir-138-1,hsa-mir-138-2
Function	T-Cell Differentiation	3	0.1875	3.70208	0.0436	1.36051	hsa-mir-16-1,hsa-mir-16-2,hsa-mir-15b
Function	Adipocyte Differentiation	3	0.0731707	1.44472	0.3446	0.462685	hsa-mir-221,hsa-mir-204,hsa-mir-19a
Function	Latent Virus Replication	3	0.176471	3.48431	0.051	1.29243	hsa-mir-29a,hsa-mir-125b-1,hsa-mir-125b-2
Function	Pluripotent Stem Cells Reprogramming	3	0.15	2.96167	0.0767	1.1152	hsa-mir-29b-1,hsa-mir-29b-2,hsa-mir-22
Function	Genomic Instability	3	1	19.7444	0.000126	3.89963	hsa-mir-128-1,hsa-mir-128-2,hsa-mir-22
Function	Muscle Damage	3	0.375	7.40417	0.00585	2.23284	hsa-mir-1-1,hsa-mir-206,hsa-mir-1-2
Function	T-helper 17 Cell Differentiation	3	0.157895	3.11754	0.0676	1.17005	hsa-mir-1-1,hsa-mir-1-2,hsa-mir-214
Function	Osteoclast Differentiation	2	0.142857	2.82063	0.1557	0.807711	hsa-mir-125a,hsa-mir-503
Function	Granulopoiesis	2	0.2	3.94889	0.0876	1.0575	hsa-mir-15a,hsa-mir-15b
Function	Natural Killer Cell Activation	2	0.4	7.89778	0.023	1.63827	hsa-mir-15b,hsa-mir-15a
Function	Chemosensitivity Of Tumor Cells	2	0.25	4.93611	0.0582	1.23508	hsa-mir-16-1,hsa-mir-16-2
Function	Chondrogenic Differentiation	2	0.333333	6.58148	0.0333	1.47756	hsa-mir-495,hsa-mir-29a
Function	Collagen Formation	2	1	19.7444	0.00254	2.59517	hsa-mir-29b-1,hsa-mir-29b-2
Function	Glucose Metabolism	2	0.0714286	1.41032	0.4192	0.377579	hsa-mir-125b-1,hsa-mir-125b-2
Function	Megakaryocyte Differentiation	2	0.4	7.89778	0.023	1.63827	hsa-mir-125b-2,hsa-mir-125b-1
Function	Plasma Cell Differentiation	2	0.25	4.93611	0.0582	1.23508	hsa-mir-125b-1,hsa-mir-125b-2
Function	Keratinocyte Proliferation(26402295;26402295;25654102)	2	1	19.7444	0.00254	2.59517	hsa-mir-136,hsa-mir-330
Function	Cardiogenesis	2	0.285714	5.64127	0.0451	1.34582	hsa-mir-1-1,hsa-mir-1-2
Function	Heart Development	2	0.181818	3.5899	0.1037	0.984221	hsa-mir-1-1,hsa-mir-1-2
Function	DNA Synthesis	2	1	19.7444	0.00254	2.59517	hsa-mir-22,hsa-mir-149
Function	Cholesterol Efflux	2	0.133333	2.63259	0.174	0.759451	hsa-mir-216a,hsa-mir-206
Function	Vascular Homeostasis	2	0.166667	3.29074	0.1204	0.919374	hsa-mir-24-1,hsa-mir-24-2
Function	Vascular Inflammation	2	0.133333	2.63259	0.174	0.759451	hsa-mir-24-1,hsa-mir-24-2
Function	Oxidative Stress	2	0.2	3.94889	0.0876	1.0575	hsa-mir-503,hsa-mir-214
Function	Response to Estrogen	2	0.25	4.93611	0.0582	1.23508	hsa-mir-513a-2,hsa-mir-513a-1
Function	Endocytosis	2	0.25	4.93611	0.0582	1.23508	hsa-mir-199a-2,hsa-mir-199a-1
Function	Cell Migration	1	0.0909091	1.79495	0.4364	0.360115	hsa-mir-125a
Function	Endothelial Cell Proliferation	1	0.166667	3.29074	0.2682	0.571541	hsa-mir-125a
Function	Insulin Resistance	1	0.0555556	1.09691	0.6094	0.215098	hsa-mir-125a
Function	Vascular Remodeling	1	0.5	9.87222	0.0988	1.00524	hsa-mir-125a
Function	Anti-Cell Proliferation(Hwang Etal Bjc2007)	1	0.125	2.46806	0.3407	0.467628	hsa-mir-15a
Function	Cell Proliferation(Hwang Etal Bjc2007)	1	0.25	4.93611	0.1879	0.726073	hsa-mir-19a
Function	Endothelial Cell Apoptosis	1	0.5	9.87222	0.0988	1.00524	hsa-mir-19a
Function	Immune System(Xiao's Cell2010)	1	0.0476191	0.940212	0.6664	0.176265	hsa-mir-19a
Function	Cardiomyocyte Proliferation	1	0.25	4.93611	0.1879	0.726073	hsa-mir-204
Function	Myogensis	1	0.125	2.46806	0.3407	0.467628	hsa-mir-221
Function	Type II Pneumocyte Differentiation	1	0.25	4.93611	0.1879	0.726073	hsa-mir-29a
Function	Cellular Senescence	1	0.142857	2.82063	0.3054	0.515131	hsa-mir-29c
Function	Stress Response	1	0.25	4.93611	0.1879	0.726073	hsa-mir-29c
Function	Cholesterol Homeostasis	1	0.111111	2.19383	0.3743	0.42678	hsa-mir-128-2
Function	Toll-Like Receptor Signaling Pathway	1	0.166667	3.29074	0.2682	0.571541	hsa-mir-149
Function	Adiponectin Signaling	1	0.25	4.93611	0.1879	0.726073	hsa-mir-193b
Function	Cardiac Remodeling	1	0.111111	2.19383	0.3743	0.42678	hsa-mir-22
Function	Antiviral Immunity	1	0.5	9.87222	0.0988	1.00524	hsa-mir-485
Function	Dentinogenesis	1	0.5	9.87222	0.0988	1.00524	hsa-mir-665
Function	Chromatin Remodeling	1	0.142857	2.82063	0.3054	0.515131	hsa-mir-199a-2
Function	Hepatic Stellate Cell Activation	1	0.25	4.93611	0.1879	0.726073	hsa-mir-214
Function	Hepatotoxicity	1	0.166667	3.29074	0.2682	0.571541	hsa-mir-214
Function	Adipocyte Lipolysis	1	0.125	2.46806	0.3407	0.467628	hsa-mir-615
Transcription Factor	NFKB1	11	0.423077	8.35342	1.26e-08	7.89963	hsa-mir-199a-2,hsa-mir-29c,hsa-mir-125b-1,hsa-mir-16-1,hsa-mir-29b-2,hsa-mir-16-2,hsa-mir-29b-1,hsa-mir-214,hsa-mir-125b-2,hsa-mir-199a-1,hsa-mir-29a
Transcription Factor	MYC	7	0.175	3.45528	0.0032	2.49485	hsa-mir-19b-1,hsa-mir-29c,hsa-mir-221,hsa-mir-22,hsa-mir-15a,hsa-mir-29a,hsa-mir-19a
Transcription Factor	TP53	6	0.3	5.92333	0.000312	3.50585	hsa-mir-29b-1,hsa-mir-29a,hsa-mir-29c,hsa-mir-125b-1,hsa-mir-125b-2,hsa-mir-29b-2
Transcription Factor	YY1	6	0.75	14.8083	3.7e-07	6.4318	hsa-mir-1-1,hsa-mir-29b-1,hsa-mir-29a,hsa-mir-1-2,hsa-mir-29c,hsa-mir-29b-2
Transcription Factor	E2F1	5	0.192308	3.79701	0.00842	2.07469	hsa-mir-15b,hsa-mir-16-1,hsa-mir-16-2,hsa-mir-15a,hsa-mir-19a
Transcription Factor	CEBPA	4	0.363636	7.1798	0.00155	2.80967	hsa-mir-29b-1,hsa-mir-29a,hsa-mir-1-2,hsa-mir-29b-2
Transcription Factor	TGFB1	4	0.2	3.94889	0.016	1.79588	hsa-mir-24-1,hsa-mir-205,hsa-mir-29a,hsa-mir-24-2
Transcription Factor	TWIST1	4	0.4	7.89778	0.00102	2.9914	hsa-mir-199a-2,hsa-mir-199a-1,hsa-mir-205,hsa-mir-214
Transcription Factor	EGR1	3	0.103448	2.04253	0.1786	0.748119	hsa-mir-125a,hsa-mir-149,hsa-mir-642a
Transcription Factor	E2F3	3	0.428571	8.4619	0.00379	2.42136	hsa-mir-16-2,hsa-mir-15b,hsa-mir-15a
Transcription Factor	STAT5	3	0.428571	8.4619	0.00379	2.42136	hsa-mir-15b,hsa-mir-15a,hsa-mir-19a
Transcription Factor	ERS1	3	0.2	3.94889	0.0367	1.43533	hsa-mir-19b-1,hsa-mir-19a,hsa-mir-221
Transcription Factor	PDGF	3	1	19.7444	0.000126	3.89963	hsa-mir-24-2,hsa-mir-221,hsa-mir-24-1
Transcription Factor	AKT1	3	0.5	9.87222	0.00225	2.64782	hsa-mir-22,hsa-mir-125b-1,hsa-mir-125b-2
Transcription Factor	MRF4	3	0.6	11.8467	0.00117	2.93181	hsa-mir-1-2,hsa-mir-206,hsa-mir-1-1
Transcription Factor	MYF5	3	0.6	11.8467	0.00117	2.93181	hsa-mir-1-2,hsa-mir-206,hsa-mir-1-1
Transcription Factor	MYOD	3	0.6	11.8467	0.00117	2.93181	hsa-mir-1-2,hsa-mir-206,hsa-mir-1-1
Transcription Factor	MYOGENIN	3	0.6	11.8467	0.00117	2.93181	hsa-mir-1-2,hsa-mir-206,hsa-mir-1-1
Transcription Factor	TNFSF12	3	0.375	7.40417	0.00585	2.23284	hsa-mir-1-1,hsa-mir-206,hsa-mir-1-2
Transcription Factor	KLF4	2	0.4	7.89778	0.023	1.63827	hsa-mir-15a,hsa-mir-206
Transcription Factor	MYCN	2	0.2	3.94889	0.0876	1.0575	hsa-mir-19a,hsa-mir-221
Transcription Factor	PTEN	2	0.222222	4.38765	0.0724	1.14026	hsa-mir-19a,hsa-mir-22
Transcription Factor	SP1	2	0.2	3.94889	0.0876	1.0575	hsa-mir-19a,hsa-mir-22
Transcription Factor	AP-1	2	0.5	9.87222	0.0142	1.84771	hsa-mir-29b-1,hsa-mir-29a
Transcription Factor	CDX2	2	1	19.7444	0.00254	2.59517	hsa-mir-125b-2,hsa-mir-125b-1
Transcription Factor	STAT3	2	0.4	7.89778	0.023	1.63827	hsa-mir-125b-2,hsa-mir-125b-1
Transcription Factor	SLUG	2	0.4	7.89778	0.023	1.63827	hsa-mir-1-2,hsa-mir-1-1
Transcription Factor	TLR2	1	0.333333	6.58148	0.1445	0.840132	hsa-mir-125a
Transcription Factor	FSH	1	0.2	3.94889	0.2291	0.639975	hsa-mir-15b
Transcription Factor	NANOG	1	0.25	4.93611	0.1879	0.726073	hsa-mir-19a
Transcription Factor	NKX2-5	1	0.25	4.93611	0.1879	0.726073	hsa-mir-19a
Transcription Factor	SPI1	1	0.0909091	1.79495	0.4364	0.360115	hsa-mir-19a
Transcription Factor	TLX1	1	0.25	4.93611	0.1879	0.726073	hsa-mir-19a
Transcription Factor	TLX3	1	0.25	4.93611	0.1879	0.726073	hsa-mir-19a
Transcription Factor	FOSL1	1	0.5	9.87222	0.0988	1.00524	hsa-mir-221
Transcription Factor	P27	1	0.5	9.87222	0.0988	1.00524	hsa-mir-221
Transcription Factor	SF2/ASF	1	0.2	3.94889	0.2291	0.639975	hsa-mir-221
Transcription Factor	HMGA1	1	0.166667	3.29074	0.2682	0.571541	hsa-mir-29a
Transcription Factor	REST	1	0.2	3.94889	0.2291	0.639975	hsa-mir-29c
Transcription Factor	BMP4	1	0.2	3.94889	0.2291	0.639975	hsa-mir-205
Transcription Factor	SOX2	1	0.0833333	1.64537	0.4651	0.332454	hsa-mir-22
Transcription Factor	BMP2	1	0.5	9.87222	0.0988	1.00524	hsa-mir-24-1
Transcription Factor	CTNNB1	1	0.25	4.93611	0.1879	0.726073	hsa-mir-371a
Transcription Factor	LEF1	1	0.25	4.93611	0.1879	0.726073	hsa-mir-371a
Transcription Factor	TP63	1	0.142857	2.82063	0.3054	0.515131	hsa-mir-374a

## Sheet: S5
Table S5 Summary of diagnostic performance of combination of cancer-induced lncRNA
Marker	AUC	Sensitivity (%)	Specificity (%)	PPV (%)	NPV (%)	Accuracy (%)	Cut-off	95% CI	p-value
MIR-4435-2HG + SNHG9	0.81	80	74	75.47	78.72	77	0.513291	0.74 - 0.87	< 0.001
MIR-4435-2HG + lnc-LCP2-1	0.81	78	73	74.29	76.84	75.5	0.533923	0.74 - 0.87	< 0.001
MIR-4435-2HG + lnc-POLD3-2	0.871	85	77	78.7	83.7	81	0.439118	0.83 - 0.93	< 0.001
SNHG9 + lnc-LCP2-1	0.67	67	68	67	67	67	0.535659	0.60 - 0.75	< 0.001
SNHG9 + lnc-POLD3-2	0.81	74	73	73.27	73.74	73.5	0.489253	0.75 - 0.87	< 0.001
lnc-LCP2-1 + lnc-POLD3-2	0.78	75	73	73.53	74.49	74	0.491417	0.71 - 0.85	< 0.001
PPV= Positive predictive value, NPV= Negative predictive value, CI=confidence interval, *P-value <0.05
The best diagnostic performance in each category is highlighted in gray

## Sheet: S6
Table S6 Summary of reads for lncRNA analysis using RNA-seq
Samples	Paired Raw Reads	Trimmed Reads	Q30 (%)	Mapped Reads with lncRNA	Mapping Rate (%)
PBMCs co-culture Control-1	28315070	23903275	84.4189	1608168	6.72781
PBMCs co-culture Control-2	29927166	25584280	85.4885	1782934	6.96887
PBMCs co-culture Control-3	24424071	20329675	83.2362	1541952	7.58474
PBMCs co-culture HepG2-1	25137807	21269467	84.6115	1738339	8.17293
PBMCs co-culture HepG2-2	29335527	24204147	82.508	1785138	7.37534
PBMCs co-culture HepG2-3	27089238	23171366	85.5372	1698189	7.32883
PBMCs co-culture Huh7-1	34000754	29075073	85.513	1987321	6.83514
PBMCs co-culture Huh7-2	34958525	29749516	85.0995	2653357	8.91899
PBMCs co-culture Huh7-3	37322329	32462400	86.9785	2393583	7.3734
Healthy PBMCs-1	24121177	20360826	84.4106	1620981	7.96127
Healthy PBMCs-2	22037908	18786088	85.2444	1385668	7.37603
Healthy PBMCs-3	22635542	18614898	82.2375	1444409	7.75942
Healthy PBMCs-4	21525841	17536551	81.4674	1424210	8.12138
HCC PBMCs-1	21164068	17698330	83.6244	1308402	7.3928
HCC PBMCs-2	21459531	18084357	84.2719	1386632	7.66758
HCC PBMCs-3	23645573	19143719	80.9611	1455414	7.60257
HCC PBMCs-4	23309435	19610082	84.1294	1492039	7.60853
HCC PBMCs-5	20583909	17483343	84.9369	1239464	7.0894
HCC PBMCs-6	21490403	18587434	86.4918	1320677	7.10521
HCC PBMCs-7	20916735	17787018	85.0373	1210068	6.8031
HCC PBMCs-8	21348195	18890033	88.4854	2171629	11.4962

## Sheet: S7
Table S7 Summary of primers sequence and thermal cycle conditions
Template		Sequence (5'->3')	Pre-denaturation	40 cycles
				Denaturation	Annealing	Extension
lnc-LCP2-1	Forward primer	TCACGCCCTAGAGAGTCAGA	95°C (3 min)	95°C (15 sec)	62°C (30 sec)	72°C (30 sec)
	Reverse primer	TACACATGGCCATCTCGCTG
	Product length	193
MIR4435-2HG	Forward primer	CCTCCAGCACCTCTACCTGT
	Reverse primer	AATGGGAAACCGACCAGACC
	Product length	165
SNHG9	Forward primer	GGGAATCCACCCGAAGAGTG
	Reverse primer	TTTCAACCAACGCCGGTCT
	Product length	129
lnc-POLD3-2	Forward primer	CTGGACCATGTACCTGTCTCTC			52°C (30 sec)
	Reverse primer	GGTCTCCTTGCCTAGTGCTT
	Product length	198
GAPDH	Forward primer	GTGAAGGTCGGAGTCAACGG			58°C (30 sec)
	Reverse primer	TCAATGAAGGGGTCATTGATGG
	Product length	106
